# Supplementary material for: EMT-ciliary signaling in quasi-mesenchymal-stem-like cells drives therapeutic resistance and is a druggable vulnerability in triple-negative breast cancer
Source: EMBO Mol Med. 2025 Aug 26;17(10):2536–61. doi: 10.1038/s44321-025-00289-1 (PMC12514032; doi:10.1038/s44321-025-00289-1)
Supplement: Supplementary file 7 — Dataset EV2 [file 44321_2025_289_MOESM7_ESM.xlsx]

## Sheet: Informations
Dataset EV6: Transcriptional heterogeneity in cancer cells from PDOs Pat.8 after treatment, related to Fig. 5B-D.
This dataset includes the results of the scRNAseq conducted with dissociated cells from PDOs that derived from patient sample #8 after distinct treatment conditions.

## Sheet: Genes_clust0-2
gene	p_val	avg_log2FC	pct.1	pct.2	p_val_adj	cluster
FOSB	1.44686e-115	2.46572	0.978	0.583	2.05339e-111	0
AC007906.2	1.68701e-84	2.04826	0.737	0.057	2.39421e-80	0
FOS	3.35771e-83	1.63001	0.99	0.824	4.76526e-79	0
SLC12A2	9.16731e-81	2.73677	0.818	0.3	1.30102e-76	0
NCALD	4.16229e-64	1.88284	0.749	0.236	5.90712e-60	0
MT-CO3	1.09031e-49	0.81211	1	0.854	1.54736e-45	0
KLF4	3.65708e-48	1.48153	0.551	0.107	5.19013e-44	0
FBXO32	8.15703e-48	1.50103	0.725	0.283	1.15765e-43	0
EPHB3	4.3914e-47	1.20766	0.581	0.124	6.23227e-43	0
MT-ATP6	7.37638e-45	0.839024	1	0.779	1.04686e-40	0
KRT15	8.52755e-45	1.26846	0.91	0.67	1.21023e-40	0
FRZB	2.44347e-44	1.23833	0.627	0.171	3.46778e-40	0
ANO1	5.31002e-44	1.28676	0.463	0.05	7.53598e-40	0
MT-CYB	9.09179e-44	0.827724	1	0.829	1.29031e-39	0
NR4A1	1.07322e-43	1.08721	0.88	0.511	1.52312e-39	0
PLA2R1	2.38218e-43	1.61781	0.653	0.246	3.38079e-39	0
STAC2	1.30963e-41	1.7046	0.621	0.191	1.85863e-37	0
JUN	3.81607e-40	0.99456	0.984	0.804	5.41577e-36	0
MT-CO2	6.13428e-40	0.727616	1	0.866	8.70577e-36	0
GABRP	2.3304e-39	1.45445	0.657	0.308	3.3073e-35	0
MT-ND5	2.98209e-39	0.858402	0.996	0.722	4.23218e-35	0
JUND	2.31141e-36	0.818222	0.96	0.854	3.28035e-32	0
PELI1	1.53758e-35	1.13154	0.551	0.179	2.18214e-31	0
ID2	5.55255e-35	1.31225	0.501	0.132	7.88018e-31	0
ZFP36	9.57919e-35	0.983307	0.932	0.675	1.35948e-30	0
NTRK2	1.37017e-33	1.12898	0.86	0.613	1.94455e-29	0
TCF7L2	3.09109e-33	0.981894	0.621	0.27	4.38688e-29	0
SFRP1	3.59484e-33	0.825032	0.92	0.866	5.10179e-29	0
KIAA1324	7.70771e-33	0.987977	0.465	0.114	1.09388e-28	0
LY6E	8.6457e-33	0.746562	0.892	0.667	1.227e-28	0
ZFP36L1	1.18991e-32	1.29585	0.852	0.648	1.68872e-28	0
ATP1A1	1.69792e-32	0.92457	0.784	0.509	2.40969e-28	0
MT-ND4	2.39892e-32	0.718356	1	0.769	3.40455e-28	0
JUNB	9.47495e-32	1.05623	0.878	0.672	1.34469e-27	0
NCOA7	3.20662e-30	0.913478	0.88	0.61	4.55083e-26	0
GCHFR	1.47309e-29	0.765135	0.505	0.144	2.09061e-25	0
MT-CO1	1.97726e-29	0.697211	0.998	0.754	2.80613e-25	0
SELENBP1	3.02136e-29	0.783748	0.401	0.077	4.28791e-25	0
TOB1	7.13555e-29	0.863691	0.525	0.186	1.01268e-24	0
NDRG2	6.2035e-28	0.949297	0.703	0.437	8.804e-24	0
BOC	7.11208e-28	1.15177	0.449	0.129	1.00935e-23	0
HSP90B1	3.65033e-27	0.898436	0.81	0.573	5.18055e-23	0
MT-ND1	8.87321e-27	0.628616	0.998	0.747	1.25929e-22	0
NFIA	7.71125e-26	0.826191	0.469	0.159	1.09438e-21	0
MT-ND2	1.33213e-25	0.701183	0.994	0.759	1.89057e-21	0
ATP1B1	5.30828e-25	0.844393	0.637	0.352	7.53352e-21	0
PDCD4	8.06069e-25	0.815107	0.613	0.325	1.14397e-20	0
LMO4	1.50809e-24	0.872808	0.764	0.563	2.14029e-20	0
SRSF7	1.85266e-24	0.937656	0.754	0.533	2.6293e-20	0
SELENOP	1.94539e-24	0.844381	0.443	0.141	2.76089e-20	0
RUNX1	2.66158e-24	0.855892	0.573	0.275	3.77732e-20	0
S100B	4.53617e-24	0.679846	0.539	0.221	6.43773e-20	0
CCDC14	1.01437e-23	0.903918	0.475	0.189	1.43959e-19	0
PER2	1.3853e-23	0.862283	0.381	0.102	1.96602e-19	0
PDLIM3	2.2175e-23	1.14185	0.585	0.313	3.14708e-19	0
PNRC1	3.53054e-23	0.909179	0.834	0.623	5.01054e-19	0
SYNJ2	2.09088e-22	0.877245	0.395	0.122	2.96738e-18	0
COLCA1	2.19e-22	0.717383	0.313	0.057	3.10805e-18	0
INSR	3.09041e-22	0.90658	0.487	0.213	4.38592e-18	0
METTL7A	3.47394e-22	0.656149	0.387	0.107	4.93022e-18	0
MLF1	3.74719e-22	0.757445	0.337	0.077	5.31801e-18	0
PPP1R1B	4.74618e-22	0.60385	0.405	0.114	6.73577e-18	0
NR4A2	1.03656e-21	0.762433	0.355	0.089	1.47108e-17	0
MAML2	1.27993e-21	0.783513	0.479	0.196	1.81648e-17	0
CDC25B	4.3146e-21	0.687134	0.349	0.089	6.12328e-17	0
ARL4A	8.01219e-21	0.939244	0.583	0.323	1.13709e-16	0
GOLGB1	1.02368e-20	0.830964	0.685	0.454	1.45281e-16	0
TXNIP	1.16753e-20	0.94487	0.595	0.305	1.65696e-16	0
ZFP36L2	1.27382e-20	0.986017	0.766	0.501	1.8078e-16	0
PEG10	1.58555e-20	0.984724	0.513	0.246	2.25021e-16	0
MRAS	2.22519e-20	0.798639	0.447	0.184	3.15798e-16	0
DBI	2.31759e-20	0.509187	0.904	0.864	3.28912e-16	0
SLC25A37	2.35031e-20	1.00929	0.756	0.581	3.33556e-16	0
MT-ND3	2.61619e-20	0.537588	1	0.777	3.7129e-16	0
SORBS2	2.85894e-20	0.838888	0.419	0.156	4.05741e-16	0
KLF5	3.85454e-20	0.87519	0.539	0.283	5.47036e-16	0
CTNNB1	7.62674e-20	0.824899	0.659	0.429	1.08239e-15	0
PTMA	7.91532e-20	0.424491	0.978	0.97	1.12334e-15	0
MGP	1.37356e-19	0.441821	0.962	0.96	1.94936e-15	0
WEE1	2.18018e-19	0.714723	0.772	0.576	3.09412e-15	0
DDX3X	3.12642e-19	0.854556	0.741	0.494	4.43701e-15	0
OLFM4	3.67076e-19	1.49937	0.397	0.144	5.20954e-15	0
LRIG1	3.92163e-19	0.684137	0.407	0.151	5.56558e-15	0
GPM6B	3.97999e-19	0.891301	0.517	0.273	5.6484e-15	0
EHF	4.31573e-19	0.699803	0.627	0.362	6.12489e-15	0
MT-ND4L	9.90881e-19	0.609972	0.896	0.628	1.40626e-14	0
XIST	1.08093e-18	0.609409	0.892	0.615	1.53406e-14	0
LMNA	2.01508e-18	0.638421	0.924	0.779	2.8598e-14	0
AC044849.1	4.02977e-18	0.677983	0.303	0.079	5.71905e-14	0
NEAT1	5.13725e-18	0.605142	0.994	0.727	7.29079e-14	0
IRF2BPL	8.17116e-18	0.695747	0.439	0.184	1.15965e-13	0
SYNM	8.77172e-18	0.999058	0.547	0.305	1.24488e-13	0
RPS6KA5	1.04539e-17	0.611141	0.273	0.057	1.48361e-13	0
MTRNR2L12	1.74634e-17	0.527838	0.974	0.722	2.47841e-13	0
TRIB1	1.93343e-17	0.691942	0.804	0.583	2.74393e-13	0
PODXL	1.98007e-17	0.845929	0.389	0.154	2.81011e-13	0
TSC22D1	2.08458e-17	0.782925	0.749	0.561	2.95844e-13	0
PNISR	4.34131e-17	0.59618	0.713	0.471	6.16119e-13	0
TANK	5.89e-17	0.707988	0.603	0.39	8.35909e-13	0
C3orf58	7.86806e-17	0.648114	0.359	0.122	1.11663e-12	0
SEMA4A	9.0905e-17	0.713754	0.253	0.052	1.29012e-12	0
CLDN8	1.02665e-16	0.701599	0.299	0.082	1.45702e-12	0
TIPARP	1.07676e-16	0.770645	0.525	0.288	1.52814e-12	0
TAX1BP1	1.25278e-16	0.556165	0.637	0.412	1.77795e-12	0
PHLDA1	1.3667e-16	0.704875	0.463	0.213	1.93962e-12	0
HEY1	1.76364e-16	0.652684	0.263	0.06	2.50296e-12	0
SLC1A5	2.82895e-16	0.668093	0.503	0.266	4.01485e-12	0
DUSP1	2.84447e-16	0.732579	0.733	0.521	4.03688e-12	0
SSFA2	4.56252e-16	0.74567	0.451	0.228	6.47513e-12	0
IRX3	4.87702e-16	0.646884	0.397	0.169	6.92147e-12	0
PPP1R15A	5.01835e-16	0.794266	0.651	0.449	7.12205e-12	0
RHPN2	5.41563e-16	0.571996	0.311	0.099	7.68586e-12	0
TNRC6B	1.04779e-15	0.66756	0.517	0.285	1.48702e-11	0
CD59	1.13892e-15	0.65931	0.792	0.618	1.61636e-11	0
TRPS1	1.32519e-15	0.595216	0.749	0.526	1.88071e-11	0
TNFSF10	1.34889e-15	0.587236	0.315	0.097	1.91435e-11	0
CHD3	1.39217e-15	0.574889	0.359	0.136	1.97576e-11	0
NCOR2	1.46399e-15	0.71458	0.439	0.213	2.0777e-11	0
AZGP1	2.89602e-15	0.772211	0.782	0.648	4.11004e-11	0
PROM1	2.99433e-15	0.689444	0.545	0.333	4.24955e-11	0
MT-ND6	4.07223e-15	0.71037	0.601	0.397	5.77931e-11	0
TTYH1	4.33332e-15	0.585567	0.409	0.179	6.14985e-11	0
EGR3	4.82015e-15	0.974443	0.697	0.471	6.84076e-11	0
YPEL5	1.03164e-14	0.752868	0.483	0.268	1.4641e-10	0
SREBF1	1.13782e-14	0.728598	0.403	0.184	1.6148e-10	0
CD82	1.31725e-14	0.61716	0.501	0.285	1.86944e-10	0
RBM47	1.65219e-14	0.563552	0.321	0.114	2.34478e-10	0
STEAP3	2.11996e-14	0.483799	0.277	0.079	3.00865e-10	0
CLDN4	2.84036e-14	0.676158	0.806	0.685	4.03103e-10	0
PI15	2.91557e-14	0.750215	0.315	0.112	4.13777e-10	0
LRP6	3.85519e-14	0.571356	0.341	0.134	5.47129e-10	0
CCNG2	4.62444e-14	0.626407	0.349	0.141	6.56301e-10	0
CTSD	4.67903e-14	0.689158	0.545	0.325	6.64048e-10	0
PPP3CA	5.00387e-14	0.58807	0.497	0.285	7.10149e-10	0
QSOX1	6.09353e-14	0.587454	0.391	0.176	8.64793e-10	0
PCMTD1	6.35994e-14	0.545715	0.527	0.303	9.02602e-10	0
ASH1L	1.00475e-13	0.55404	0.507	0.275	1.42594e-09	0
ETV6	1.39803e-13	0.622195	0.521	0.323	1.98408e-09	0
IER2	1.75075e-13	0.472295	0.952	0.816	2.48466e-09	0
ZNF652	1.98738e-13	0.628157	0.417	0.218	2.82048e-09	0
AKAP9	2.79795e-13	0.567142	0.685	0.491	3.97085e-09	0
GTF2I	4.08435e-13	0.565137	0.687	0.494	5.79651e-09	0
ARHGAP5	4.266e-13	0.560025	0.545	0.342	6.05431e-09	0
KCNN4	4.74038e-13	0.628761	0.375	0.176	6.72754e-09	0
ITPR2	5.38937e-13	0.593355	0.461	0.261	7.64859e-09	0
NASP	5.5485e-13	0.587636	0.435	0.233	7.87444e-09	0
NGFR	7.84874e-13	0.781825	0.307	0.119	1.11389e-08	0
WNK2	1.78482e-12	0.552681	0.291	0.109	2.53302e-08	0
ARRDC3	1.79338e-12	0.617114	0.435	0.233	2.54516e-08	0
PTPRF	1.90955e-12	0.577353	0.657	0.486	2.71003e-08	0
MCL1	1.93712e-12	0.504228	0.844	0.648	2.74917e-08	0
ELF5	2.16387e-12	0.662271	0.523	0.33	3.07097e-08	0
KLHL21	2.20717e-12	0.691159	0.285	0.109	3.13241e-08	0
PCM1	2.63801e-12	0.650225	0.551	0.382	3.74387e-08	0
BCLAF1	3.13229e-12	0.638371	0.589	0.429	4.44534e-08	0
MAP3K1	4.0924e-12	0.59178	0.303	0.122	5.80793e-08	0
CALM2	4.2274e-12	0.388657	0.85	0.737	5.99953e-08	0
TMEM87A	4.48271e-12	0.570717	0.437	0.236	6.36186e-08	0
UBR5	4.54809e-12	0.637937	0.441	0.253	6.45465e-08	0
BAMBI	4.70126e-12	0.582442	0.383	0.181	6.67203e-08	0
HNRNPU	4.76534e-12	0.541654	0.772	0.625	6.76297e-08	0
SON	4.77283e-12	0.403302	0.772	0.543	6.77359e-08	0
HSPA5	4.78991e-12	0.809951	0.657	0.486	6.79784e-08	0
FZD7	5.04731e-12	0.569474	0.421	0.223	7.16314e-08	0
APLP2	5.04966e-12	0.492888	0.772	0.623	7.16648e-08	0
RERE	5.36509e-12	0.489907	0.361	0.169	7.61414e-08	0
ALCAM	5.53622e-12	0.717328	0.385	0.199	7.857e-08	0
ECE1	5.9237e-12	0.559574	0.369	0.174	8.40692e-08	0
MYADM	6.20114e-12	0.677009	0.603	0.422	8.80066e-08	0
SLC5A3	7.91119e-12	0.48666	0.277	0.102	1.12276e-07	0
ACSL3	8.90597e-12	0.535534	0.539	0.35	1.26393e-07	0
SPARC	1.57248e-11	0.679434	0.587	0.404	2.23167e-07	0
SHANK2	1.61061e-11	0.535957	0.285	0.112	2.28578e-07	0
IRF2BP2	1.70663e-11	0.455142	0.778	0.571	2.42205e-07	0
SEPT9	3.12115e-11	0.539399	0.531	0.36	4.42954e-07	0
SCPEP1	3.32614e-11	0.510583	0.333	0.149	4.72046e-07	0
GK5	3.32641e-11	0.474244	0.345	0.159	4.72084e-07	0
NBR1	3.5788e-11	0.465505	0.319	0.141	5.07904e-07	0
CCDC88A	4.06045e-11	0.580913	0.437	0.253	5.76259e-07	0
ARID4A	4.79821e-11	0.597346	0.337	0.164	6.80962e-07	0
MALAT1	5.07598e-11	0.366544	0.998	0.806	7.20383e-07	0
CLSTN1	5.43303e-11	0.594402	0.477	0.318	7.71055e-07	0
MAGEF1	5.97534e-11	0.430657	0.341	0.161	8.48021e-07	0
NIPBL	7.27105e-11	0.470226	0.461	0.275	1.03191e-06	0
CD164	7.69872e-11	0.438477	0.577	0.397	1.0926e-06	0
FAM102A	8.56322e-11	0.405503	0.357	0.176	1.21529e-06	0
NR2F2	9.53809e-11	0.558384	0.455	0.27	1.35365e-06	0
TFAP2C	9.62627e-11	0.619978	0.465	0.3	1.36616e-06	0
NINJ1	1.13746e-10	0.421938	0.349	0.166	1.61429e-06	0
SPIRE1	1.17379e-10	0.512826	0.363	0.186	1.66585e-06	0
ARID1B	1.26175e-10	0.532047	0.501	0.313	1.79068e-06	0
CFLAR	1.63407e-10	0.590264	0.517	0.33	2.31907e-06	0
CCNL1	1.75104e-10	0.586837	0.782	0.613	2.48508e-06	0
CANX	1.86065e-10	0.373063	0.689	0.501	2.64064e-06	0
GCC2	2.01617e-10	0.534755	0.427	0.241	2.86135e-06	0
OXR1	2.0301e-10	0.54614	0.433	0.253	2.88111e-06	0
RRBP1	2.45839e-10	0.526215	0.593	0.424	3.48894e-06	0
ASPH	2.6733e-10	0.58417	0.657	0.509	3.79395e-06	0
TTC3	2.72523e-10	0.506736	0.741	0.591	3.86764e-06	0
ZBTB44	2.85452e-10	0.602418	0.463	0.288	4.05113e-06	0
RALGDS	3.01152e-10	0.625236	0.333	0.169	4.27394e-06	0
ZBTB20	3.22085e-10	0.584315	0.289	0.132	4.57103e-06	0
SCAF11	3.72928e-10	0.534168	0.531	0.38	5.29259e-06	0
NUMA1	4.35273e-10	0.499337	0.437	0.261	6.17739e-06	0
RNF39	4.8005e-10	0.630142	0.333	0.164	6.81287e-06	0
SRRM2	5.84445e-10	0.426182	0.808	0.623	8.29444e-06	0
FXYD3	6.45165e-10	0.303788	0.766	0.658	9.15618e-06	0
ROPN1B	6.69342e-10	0.34542	0.297	0.132	9.4993e-06	0
TMF1	7.1605e-10	0.4334	0.397	0.226	1.01622e-05	0
NR1D2	7.31625e-10	0.527162	0.277	0.124	1.03832e-05	0
VPS37B	7.56414e-10	0.517611	0.373	0.206	1.0735e-05	0
BHLHE40	7.94405e-10	0.538197	0.583	0.422	1.12742e-05	0
AKAP13	1.07095e-09	0.491989	0.493	0.31	1.5199e-05	0
HEY2	1.31314e-09	0.537514	0.305	0.146	1.86361e-05	0
SLC25A25	1.42237e-09	0.611792	0.393	0.238	2.01862e-05	0
DDX17	1.42636e-09	0.398424	0.754	0.573	2.0243e-05	0
ZNF106	1.9714e-09	0.471603	0.389	0.228	2.79781e-05	0
PBX1	2.19011e-09	0.512373	0.361	0.194	3.10821e-05	0
KIT	2.6503e-09	0.495244	0.307	0.149	3.76131e-05	0
TM9SF3	2.69086e-09	0.402676	0.583	0.404	3.81886e-05	0
FOXP1	3.05602e-09	0.506635	0.477	0.31	4.3371e-05	0
TUBA1A	3.11968e-09	0.989873	0.527	0.39	4.42744e-05	0
HBP1	3.72325e-09	0.436929	0.263	0.117	5.28403e-05	0
EID1	3.7679e-09	0.388434	0.641	0.491	5.3474e-05	0
KDM2A	4.69755e-09	0.469346	0.349	0.184	6.66677e-05	0
CEBPB	4.82104e-09	0.405716	0.685	0.514	6.84202e-05	0
TRA2A	4.93994e-09	0.524842	0.453	0.3	7.01076e-05	0
TM4SF1	4.94956e-09	0.518954	0.804	0.667	7.02442e-05	0
CSNK1A1	4.95353e-09	0.376124	0.711	0.541	7.03004e-05	0
DMD	5.26758e-09	0.456342	0.603	0.434	7.47575e-05	0
NDST1	5.27476e-09	0.430551	0.267	0.122	7.48594e-05	0
ANKRD17	6.03684e-09	0.460611	0.409	0.246	8.56748e-05	0
HMGN3	6.97651e-09	0.36388	0.529	0.355	9.90106e-05	0
SRSF5	8.28725e-09	0.3395	0.854	0.72	0.000117613	0
GPRC5B	8.54117e-09	0.455925	0.295	0.146	0.000121216	0
MFGE8	8.97836e-09	0.93349	0.749	0.72	0.000127421	0
EGR2	1.03124e-08	0.520254	0.615	0.422	0.000146354	0
GOLGA4	1.2214e-08	0.407191	0.603	0.437	0.000173341	0
PDE4B	1.24508e-08	0.455442	0.273	0.129	0.000176701	0
CX3CL1	1.30227e-08	0.540577	0.77	0.625	0.000184818	0
ERBB2	1.35256e-08	0.511924	0.339	0.199	0.000191956	0
PUM1	1.48605e-08	0.501448	0.559	0.409	0.0002109	0
SLC6A14	1.71417e-08	0.400925	0.281	0.134	0.000243275	0
NIPAL3	1.96171e-08	0.427771	0.281	0.136	0.000278406	0
EGR1	2.038e-08	0.343745	0.966	0.767	0.000289233	0
SF3B1	2.76928e-08	0.419252	0.541	0.402	0.000393016	0
KLHL24	2.8147e-08	0.404939	0.289	0.141	0.000399462	0
HP1BP3	2.94167e-08	0.318973	0.645	0.506	0.000417481	0
WWTR1	2.97012e-08	0.412212	0.647	0.486	0.00042152	0
SNRNP200	3.32154e-08	0.395633	0.411	0.261	0.000471393	0
ATF7IP	3.38143e-08	0.47944	0.315	0.171	0.000479893	0
ATRX	4.23342e-08	0.314101	0.637	0.476	0.000600808	0
CGNL1	4.34131e-08	0.346912	0.253	0.114	0.000616119	0
TFDP2	5.24216e-08	0.253659	0.285	0.141	0.000743967	0
ZNF292	5.47415e-08	0.495389	0.449	0.305	0.000776891	0
SOX10	5.56694e-08	0.50315	0.471	0.328	0.00079006	0
MXI1	5.89125e-08	0.398605	0.277	0.136	0.000836086	0
SLPI	6.01196e-08	0.342253	0.511	0.357	0.000853218	0
H1FX	7.238e-08	0.501796	0.687	0.553	0.00102722	0
SMARCD2	8.56757e-08	0.288606	0.269	0.132	0.00121591	0
PPIG	9.41243e-08	0.35701	0.515	0.357	0.00133581	0
HIST1H1D	1.2001e-07	0.415859	0.459	0.288	0.00170319	0
PHIP	1.21724e-07	0.539396	0.449	0.313	0.0017275	0
KCNQ1OT1	1.25072e-07	0.668422	0.301	0.164	0.00177502	0
SPTSSA	1.39102e-07	0.412419	0.379	0.238	0.00197413	0
NSD3	1.47875e-07	0.418866	0.427	0.283	0.00209865	0
PDIA3	1.51992e-07	0.290384	0.539	0.407	0.00215708	0
CHD9	1.62127e-07	0.413889	0.437	0.298	0.0023009	0
BRWD1	1.6407e-07	0.376174	0.355	0.213	0.00232848	0
RB1CC1	1.64425e-07	0.458646	0.475	0.328	0.00233351	0
STAT3	1.74281e-07	0.423425	0.609	0.494	0.00247339	0
CHMP1B	1.81241e-07	0.484486	0.429	0.293	0.00257218	0
BPTF	2.03821e-07	0.371878	0.535	0.39	0.00289262	0
DNAJC3	2.41209e-07	0.359059	0.319	0.181	0.00342324	0
BCL6	2.53883e-07	0.449222	0.385	0.241	0.00360311	0
ARHGAP35	2.91308e-07	0.388274	0.331	0.196	0.00413424	0
ZMYND8	3.22518e-07	0.367907	0.317	0.181	0.00457717	0
MT-ATP8	4.65206e-07	0.420094	0.507	0.352	0.0066022	0
DDR1	4.7931e-07	0.474048	0.439	0.315	0.00680237	0
KDM5A	5.48764e-07	0.380713	0.417	0.278	0.00778806	0
NORAD	6.20173e-07	0.4116	0.541	0.414	0.00880149	0
SH3YL1	6.25651e-07	0.25449	0.587	0.444	0.00887924	0
UTRN	6.74524e-07	0.409829	0.301	0.174	0.00957284	0
CTDSPL	6.84788e-07	0.36222	0.259	0.136	0.00971851	0
RBM39	6.98271e-07	0.319242	0.735	0.576	0.00990986	0
MCAM	2.54127e-96	1.49561	0.719	0.053	3.60657e-92	1
RAI14	4.44756e-95	1.53405	0.687	0.04	6.31198e-91	1
MYH9	2.99898e-92	1.76607	0.982	0.527	4.25615e-88	1
CYTOR	2.27842e-77	1.42016	0.776	0.147	3.23353e-73	1
THBS1	4.41012e-77	1.90124	0.673	0.084	6.25884e-73	1
SYTL2	5.12271e-76	1.41943	0.673	0.087	7.27016e-72	1
EPPK1	5.20099e-75	1.58129	0.897	0.33	7.38125e-71	1
KRT17	8.25747e-74	2.24347	0.911	0.385	1.1719e-69	1
VIM	3.22041e-70	1.24463	0.996	0.818	4.5704e-66	1
TMSB4X	4.01489e-70	1.33311	0.989	0.684	5.69794e-66	1
ANXA3	5.66001e-67	1.09686	0.722	0.13	8.03268e-63	1
SDC1	9.01749e-67	1.44238	0.854	0.309	1.27976e-62	1
PSG4	4.43431e-65	0.938317	0.491	0.024	6.29317e-61	1
CREB5	7.31431e-65	1.38641	0.883	0.343	1.03805e-60	1
ACTN1	2.55886e-64	1.43457	0.961	0.591	3.63154e-60	1
TAGLN2	5.8333e-64	1.27145	0.922	0.444	8.27862e-60	1
ACTB	1.00929e-63	0.899153	1	0.976	1.43238e-59	1
ENAH	2.72264e-63	1.43855	0.915	0.494	3.86397e-59	1
TGFB2	5.47725e-63	1.41608	0.466	0.023	7.77332e-59	1
HBEGF	1.18113e-62	1.55304	0.559	0.063	1.67626e-58	1
ACTN4	2.20129e-61	1.33816	0.95	0.628	3.12407e-57	1
IFFO2	1.58812e-60	1.53115	0.726	0.193	2.25386e-56	1
RAB32	4.19406e-60	0.935633	0.644	0.106	5.95221e-56	1
RHOQ	8.75214e-59	1.19139	0.701	0.159	1.2421e-54	1
FLNA	9.62974e-58	1.53436	0.89	0.399	1.36665e-53	1
STK17A	1.78454e-57	1.01864	0.665	0.135	2.53261e-53	1
EDN1	8.97699e-57	1.83326	0.868	0.395	1.27401e-52	1
TNFRSF12A	2.1524e-56	1.00806	0.74	0.185	3.05468e-52	1
CDC42EP3	2.42524e-56	1.1535	0.648	0.129	3.4419e-52	1
PALLD	1.26249e-55	1.2695	0.929	0.525	1.79172e-51	1
MTHFD2	2.63529e-55	1.19041	0.609	0.121	3.74e-51	1
ZYX	1.20816e-54	0.98098	0.754	0.203	1.71462e-50	1
ADAMTS1	2.03634e-54	2.15353	0.662	0.167	2.88997e-50	1
ID3	7.18662e-54	1.53849	0.63	0.138	1.01993e-49	1
TPM1	1.84016e-53	1.12101	0.989	0.731	2.61155e-49	1
DUSP4	7.96472e-52	1.31232	0.918	0.52	1.13035e-47	1
FLNB	5.82462e-51	1.17962	0.843	0.349	8.26631e-47	1
KLK5	7.0856e-51	1.24459	0.719	0.198	1.00559e-46	1
SAMD4A	1.0748e-50	0.775237	0.377	0.014	1.52535e-46	1
KRT80	1.53409e-50	0.858636	0.456	0.045	2.17718e-46	1
TSC22D2	2.9293e-50	0.934238	0.566	0.095	4.15726e-46	1
USP53	6.2242e-50	1.25017	0.9	0.488	8.83338e-46	1
IRS2	3.78458e-49	1.19884	0.715	0.227	5.37108e-45	1
FOSL2	7.88418e-49	1.13226	0.673	0.174	1.11892e-44	1
SLC20A2	8.3293e-48	1.15365	0.694	0.211	1.18209e-43	1
MICAL3	1.67908e-47	1.02249	0.648	0.167	2.38296e-43	1
CCDC6	1.58218e-46	1.13835	0.808	0.34	2.24543e-42	1
FOXC1	2.88281e-46	1.24439	0.701	0.237	4.09128e-42	1
HSPB1	5.8476e-46	1.13815	0.975	0.789	8.29891e-42	1
TPM4	5.87841e-45	0.948366	0.989	0.773	8.34264e-41	1
MYL6	1.11989e-44	0.814259	0.989	0.894	1.58935e-40	1
CLIP1	1.15732e-44	1.1538	0.9	0.531	1.64247e-40	1
LIF	1.34367e-43	1.15432	0.416	0.05	1.90694e-39	1
PLK2	4.35623e-43	1.3067	0.936	0.662	6.18236e-39	1
SMTN	1.10316e-42	0.875476	0.548	0.111	1.56561e-38	1
MYO1B	1.90432e-42	0.890274	0.516	0.1	2.70261e-38	1
GLIPR1	2.54909e-42	0.955092	0.48	0.081	3.61767e-38	1
OCIAD2	2.75537e-42	1.06628	0.762	0.311	3.91042e-38	1
TSHZ2	4.44641e-42	0.950058	0.854	0.374	6.31035e-38	1
TMEM217	4.73453e-42	0.682449	0.313	0.011	6.71925e-38	1
FSTL1	5.05485e-42	0.791437	0.523	0.098	7.17384e-38	1
S100A10	3.37782e-41	0.836959	0.936	0.548	4.7938e-37	1
ADAM9	1.65348e-40	0.973423	0.619	0.18	2.34661e-36	1
PMAIP1	4.62108e-40	1.11248	0.69	0.242	6.55823e-36	1
MYL12A	1.17927e-39	0.815235	0.943	0.615	1.67362e-35	1
KRT23	2.29199e-39	1.62698	0.665	0.267	3.2528e-35	1
SOX9	8.70184e-39	1.2196	0.911	0.58	1.23497e-34	1
MAP1B	1.13223e-38	0.938405	0.48	0.095	1.60686e-34	1
GDF5	2.13514e-38	0.626202	0.285	0.01	3.03019e-34	1
ARHGAP29	2.96703e-38	1.01105	0.669	0.232	4.2108e-34	1
SVIL	3.16826e-38	0.820374	0.758	0.291	4.49639e-34	1
ANXA2	6.03912e-38	0.853083	0.947	0.715	8.57072e-34	1
ZRANB1	7.7027e-38	0.85783	0.58	0.163	1.09317e-33	1
CLIC4	1.2262e-37	0.885904	0.708	0.262	1.74023e-33	1
CRYAB	1.47969e-37	1.02719	0.964	0.728	2.09997e-33	1
TAGLN	1.41261e-36	1.40232	0.687	0.248	2.00478e-32	1
NF2	1.64185e-36	0.769813	0.495	0.108	2.33011e-32	1
HES4	3.8162e-36	0.891418	0.769	0.335	5.41595e-32	1
CLDN1	6.81475e-36	0.973028	0.676	0.238	9.6715e-32	1
MAP4	7.78825e-36	0.860427	0.712	0.275	1.10531e-31	1
DUSP8	2.34427e-35	0.67027	0.427	0.076	3.32698e-31	1
SLC7A5	1.01364e-34	0.607412	0.345	0.039	1.43855e-30	1
DEPP1	3.71636e-34	1.01228	0.641	0.217	5.27426e-30	1
SEPT11	9.95457e-34	0.822736	0.69	0.254	1.41275e-29	1
AGFG1	1.15094e-33	0.73865	0.569	0.163	1.63342e-29	1
MIR4435-2HG	1.41204e-33	0.584705	0.327	0.037	2.00396e-29	1
SLC3A2	6.61145e-33	0.772478	0.733	0.304	9.38297e-29	1
CNN3	1.39085e-32	0.673478	0.676	0.24	1.97389e-28	1
TMEM30A	1.47948e-32	0.813831	0.683	0.266	2.09968e-28	1
DUSP16	1.50765e-32	0.748083	0.413	0.079	2.13966e-28	1
CALD1	5.71221e-32	0.785282	0.975	0.799	8.10678e-28	1
RBPMS	9.92661e-32	0.769648	0.68	0.258	1.40878e-27	1
PFDN2	1.40379e-31	0.811052	0.698	0.291	1.99226e-27	1
KLF6	2.28598e-31	0.852063	0.975	0.836	3.24426e-27	1
BACH2	2.52681e-31	0.567619	0.302	0.032	3.58605e-27	1
CSRP1	4.67281e-31	0.727765	0.929	0.689	6.63165e-27	1
KRT7	4.69317e-31	0.687659	0.975	0.839	6.66054e-27	1
SNX18	4.81579e-31	0.884504	0.665	0.269	6.83457e-27	1
LYN	5.98666e-31	0.605117	0.423	0.089	8.49627e-27	1
SACS	7.10512e-31	0.714275	0.548	0.161	1.00836e-26	1
CD151	2.00571e-30	0.666092	0.872	0.465	2.8465e-26	1
GARS	2.11359e-30	0.670294	0.541	0.166	2.99961e-26	1
STK38L	1.06049e-29	0.794518	0.53	0.166	1.50505e-25	1
SFN	1.93112e-29	0.781228	0.559	0.182	2.74064e-25	1
TNFAIP1	2.12577e-29	0.630922	0.47	0.119	3.0169e-25	1
PIM1	6.90984e-29	0.801978	0.306	0.042	9.80645e-25	1
ID4	8.93296e-29	0.961623	0.929	0.684	1.26777e-24	1
YWHAH	2.16453e-28	0.708197	0.623	0.233	3.0719e-24	1
EFNB2	3.12277e-28	0.718519	0.541	0.172	4.43184e-24	1
FILIP1L	4.0569e-28	0.560173	0.253	0.021	5.75756e-24	1
YARS	5.8937e-28	0.595208	0.456	0.116	8.36433e-24	1
KIF5B	8.35463e-28	0.764329	0.854	0.517	1.18569e-23	1
TBC1D22B	2.27304e-27	0.446581	0.285	0.035	3.2259e-23	1
HSP90AA1	3.31913e-27	0.58008	0.993	0.905	4.7105e-23	1
S100A9	5.46291e-27	0.989679	0.409	0.1	7.75297e-23	1
CLDN7	7.47509e-27	0.786626	0.687	0.327	1.06087e-22	1
PXDC1	8.07048e-27	0.664278	0.377	0.079	1.14536e-22	1
ILK	8.55893e-27	0.5494	0.452	0.118	1.21468e-22	1
SQOR	9.90463e-27	0.519439	0.288	0.039	1.40567e-22	1
GNG12	3.07135e-26	0.75493	0.705	0.329	4.35886e-22	1
CMTM3	4.36925e-26	0.449251	0.349	0.066	6.20084e-22	1
SHTN1	4.54257e-26	0.619056	0.459	0.132	6.44681e-22	1
PRICKLE1	4.72585e-26	0.54916	0.313	0.052	6.70693e-22	1
PICSAR	5.57375e-26	0.532791	0.434	0.113	7.91026e-22	1
TRIO	5.61552e-26	0.541281	0.406	0.098	7.96954e-22	1
DEFB1	6.17769e-26	1.1491	0.395	0.098	8.76738e-22	1
MSANTD3	1.15128e-25	0.444073	0.285	0.04	1.6339e-21	1
MPZL2	1.29226e-25	0.630334	0.523	0.179	1.83397e-21	1
DAPK3	1.71483e-25	0.648885	0.463	0.135	2.43369e-21	1
EIF4G2	2.22509e-25	0.675679	0.918	0.663	3.15785e-21	1
S100A2	3.23737e-25	1.43049	0.797	0.459	4.59447e-21	1
ITGB1	3.26817e-25	0.774513	0.911	0.602	4.63819e-21	1
CARHSP1	6.30948e-25	0.518808	0.598	0.224	8.95442e-21	1
CTGF	6.63022e-25	1.55302	0.644	0.314	9.4096e-21	1
MEAF6	9.26677e-25	0.534109	0.53	0.184	1.31514e-20	1
RAC1	1.17228e-24	0.607223	0.904	0.638	1.66371e-20	1
ANKH	1.21692e-24	0.534404	0.52	0.174	1.72705e-20	1
JPT1	1.23064e-24	0.659424	0.715	0.341	1.74652e-20	1
DSG2	1.66778e-24	0.738059	0.794	0.47	2.36691e-20	1
DDX21	3.35263e-24	0.642627	0.762	0.403	4.75806e-20	1
TMEM14A	6.44553e-24	0.443724	0.402	0.103	9.1475e-20	1
IARS	6.96701e-24	0.624586	0.473	0.156	9.88758e-20	1
LAMC2	7.0724e-24	0.797362	0.441	0.129	1.00371e-19	1
SLC7A1	9.01094e-24	0.534516	0.338	0.074	1.27883e-19	1
LPP	1.36892e-23	0.720163	0.819	0.491	1.94277e-19	1
CAP1	1.37582e-23	0.686952	0.669	0.316	1.95256e-19	1
SESN3	2.36092e-23	0.683371	0.633	0.29	3.35062e-19	1
HSPA8	6.67638e-23	0.756581	0.879	0.578	9.47512e-19	1
ETS1	6.9021e-23	0.559969	0.413	0.119	9.79546e-19	1
CXCL16	7.08478e-23	0.454026	0.445	0.13	1.00547e-18	1
ACTG1	8.17609e-23	0.431433	0.993	0.973	1.16035e-18	1
MRPL33	8.79414e-23	0.674172	0.719	0.385	1.24806e-18	1
DNAJB6	1.03525e-22	0.646061	0.861	0.58	1.46922e-18	1
PPIF	1.20772e-22	0.775189	0.466	0.159	1.714e-18	1
ATF4	1.3726e-22	0.646425	0.858	0.568	1.94799e-18	1
TIMP3	2.12397e-22	0.933556	0.456	0.147	3.01433e-18	1
SESN2	2.61125e-22	0.594547	0.434	0.132	3.70589e-18	1
FEM1B	2.94084e-22	0.691732	0.512	0.195	4.17364e-18	1
SNHG12	4.10161e-22	0.573532	0.523	0.196	5.821e-18	1
KRT81	4.84183e-22	0.955064	0.406	0.119	6.87152e-18	1
SIK3	4.88458e-22	0.463181	0.335	0.076	6.93219e-18	1
RIPK2	6.04194e-22	0.542141	0.416	0.126	8.57473e-18	1
CLIC1	7.78339e-22	0.407894	0.762	0.398	1.10462e-17	1
KRT6B	8.63178e-22	0.836974	0.68	0.338	1.22502e-17	1
NFIB	1.25676e-21	0.663137	0.961	0.763	1.78359e-17	1
PFKP	1.32455e-21	0.332389	0.317	0.066	1.8798e-17	1
MSN	1.67304e-21	0.627865	0.616	0.275	2.37438e-17	1
LRRC59	1.92601e-21	0.443974	0.388	0.108	2.73339e-17	1
OGT	2.07322e-21	0.624569	0.484	0.176	2.94231e-17	1
EHBP1	2.22704e-21	0.43274	0.313	0.068	3.16062e-17	1
CNKSR3	3.06109e-21	0.737464	0.427	0.14	4.3443e-17	1
CEBPG	3.11775e-21	0.438869	0.423	0.127	4.42471e-17	1
ARHGDIA	5.93545e-21	0.536653	0.523	0.201	8.42359e-17	1
PSAT1	6.81322e-21	0.461563	0.281	0.055	9.66932e-17	1
NAV2	7.22133e-21	0.755856	0.762	0.461	1.02485e-16	1
ST3GAL1	9.41649e-21	0.532952	0.384	0.114	1.33639e-16	1
CYR61	1.03436e-20	0.835462	0.915	0.655	1.46796e-16	1
GPR87	1.08427e-20	0.390867	0.256	0.043	1.53879e-16	1
EIF4EBP1	1.41124e-20	0.536585	0.651	0.325	2.00284e-16	1
DST	1.81813e-20	0.774323	0.9	0.638	2.5803e-16	1
JUP	2.03345e-20	0.577924	0.762	0.425	2.88588e-16	1
TARS	2.31954e-20	0.497555	0.541	0.227	3.29188e-16	1
CAPNS1	2.56682e-20	0.553357	0.609	0.279	3.64283e-16	1
ASNS	2.65039e-20	0.482539	0.295	0.066	3.76144e-16	1
CDV3	2.72622e-20	0.5439	0.623	0.283	3.86905e-16	1
SLC9A1	1.21353e-19	0.433621	0.342	0.089	1.72224e-15	1
MYL12B	1.24462e-19	0.416713	0.911	0.731	1.76636e-15	1
MEF2A	1.32465e-19	0.509812	0.491	0.18	1.87995e-15	1
CTSC	1.51604e-19	1.06846	0.566	0.254	2.15156e-15	1
DSG3	1.60303e-19	0.558448	0.623	0.293	2.27502e-15	1
RASSF8	1.94178e-19	0.342316	0.263	0.05	2.75578e-15	1
HSPA4L	2.04674e-19	0.582892	0.445	0.159	2.90474e-15	1
PDLIM5	2.2551e-19	0.710864	0.719	0.414	3.20044e-15	1
GNB1	2.36887e-19	0.470263	0.754	0.399	3.36191e-15	1
PERP	2.73998e-19	0.564566	0.911	0.705	3.88858e-15	1
MARCKS	3.32616e-19	0.671406	0.797	0.496	4.72049e-15	1
COBL	4.51488e-19	0.525857	0.434	0.151	6.40752e-15	1
RRAS	4.53915e-19	0.307911	0.37	0.103	6.44197e-15	1
XPOT	4.65407e-19	0.377083	0.399	0.121	6.60505e-15	1
PLP2	4.92215e-19	0.487148	0.63	0.296	6.98551e-15	1
MAP7D1	5.2725e-19	0.550104	0.427	0.145	7.48274e-15	1
PFN1	5.33985e-19	0.540589	0.883	0.63	7.57831e-15	1
PDLIM7	5.35772e-19	0.475013	0.342	0.093	7.60367e-15	1
PAWR	7.75538e-19	0.459205	0.683	0.341	1.10064e-14	1
SRSF2	8.15109e-19	0.479496	0.633	0.306	1.1568e-14	1
ARID5B	1.09984e-18	0.737183	0.698	0.406	1.56089e-14	1
WLS	1.25655e-18	0.386614	0.367	0.106	1.7833e-14	1
VAT1	1.52543e-18	0.407066	0.409	0.132	2.16489e-14	1
RSU1	1.75136e-18	0.372071	0.363	0.108	2.48553e-14	1
PHACTR4	1.87214e-18	0.567821	0.587	0.266	2.65695e-14	1
YWHAG	1.87783e-18	0.479215	0.509	0.213	2.66502e-14	1
CFL1	2.0919e-18	0.432382	0.972	0.784	2.96883e-14	1
VCL	2.14242e-18	0.628155	0.794	0.473	3.04052e-14	1
MYO1C	3.83856e-18	0.437029	0.409	0.137	5.44768e-14	1
GATA3	4.10794e-18	0.647582	0.68	0.351	5.82999e-14	1
PTPN11	5.47946e-18	0.525322	0.591	0.272	7.77645e-14	1
LURAP1L	5.71698e-18	0.470262	0.338	0.098	8.11353e-14	1
GADD45A	5.73118e-18	0.7665	0.665	0.364	8.13368e-14	1
PREP	5.88363e-18	0.393753	0.313	0.082	8.35004e-14	1
DAXX	6.26855e-18	0.411014	0.313	0.082	8.89633e-14	1
UGCG	7.22999e-18	0.411171	0.423	0.145	1.02608e-13	1
PCBP1	7.93298e-18	0.559586	0.73	0.443	1.12585e-13	1
SRI	8.68211e-18	0.427651	0.598	0.28	1.23217e-13	1
PRNP	9.10845e-18	0.625299	0.516	0.217	1.29267e-13	1
RND3	1.00728e-17	0.642145	0.779	0.461	1.42953e-13	1
ZNF598	1.27407e-17	0.45062	0.285	0.071	1.80816e-13	1
SLC44A1	1.28424e-17	0.447561	0.587	0.264	1.8226e-13	1
CYTH1	1.39797e-17	0.414032	0.263	0.058	1.984e-13	1
TJP1	1.54404e-17	0.49482	0.509	0.213	2.1913e-13	1
AZIN1	1.97887e-17	0.576087	0.58	0.275	2.80841e-13	1
CBX1	2.37574e-17	0.442883	0.641	0.325	3.37165e-13	1
MARS	2.80408e-17	0.384552	0.278	0.068	3.97954e-13	1
STX12	3.69095e-17	0.417654	0.619	0.3	5.2382e-13	1
ARVCF	4.32507e-17	0.37808	0.263	0.06	6.13814e-13	1
CREBZF	4.53878e-17	0.535178	0.42	0.15	6.44144e-13	1
TGFB1I1	4.78522e-17	0.574966	0.324	0.095	6.79118e-13	1
MT1E	5.95397e-17	0.470228	0.495	0.206	8.44987e-13	1
PFDN1	7.16347e-17	0.411041	0.381	0.129	1.01664e-12	1
ATP2B1	7.31707e-17	0.421151	0.427	0.156	1.03844e-12	1
TPM3	7.42604e-17	0.502477	0.715	0.419	1.0539e-12	1
S100A6	9.96236e-17	0.395206	0.996	0.95	1.41386e-12	1
PXN	1.03336e-16	0.293922	0.292	0.074	1.46654e-12	1
MYO5B	1.0556e-16	0.465346	0.27	0.068	1.49811e-12	1
CCDC50	1.12597e-16	0.453274	0.477	0.196	1.59797e-12	1
TXNRD1	1.17137e-16	0.55025	0.463	0.192	1.6624e-12	1
DYNC1I2	1.24549e-16	0.473866	0.616	0.298	1.76761e-12	1
PLCE1	1.39977e-16	0.383658	0.349	0.106	1.98655e-12	1
SMURF2	1.60793e-16	0.445534	0.313	0.09	2.28197e-12	1
RAN	2.10881e-16	0.519537	0.776	0.478	2.99283e-12	1
IER3	2.67535e-16	0.669914	0.808	0.568	3.79686e-12	1
RGMB	3.07334e-16	0.404239	0.274	0.069	4.36169e-12	1
ACTG2	3.26674e-16	1.63857	0.295	0.085	4.63616e-12	1
RHOB	5.79769e-16	0.659551	0.89	0.647	8.22808e-12	1
PHLDB2	5.89089e-16	0.490273	0.263	0.066	8.36035e-12	1
CD276	6.55488e-16	0.415047	0.345	0.11	9.30268e-12	1
MAPK1	6.99863e-16	0.48683	0.491	0.209	9.93246e-12	1
KRAS	7.1676e-16	0.446956	0.484	0.206	1.01723e-11	1
PPP2CB	9.54634e-16	0.401076	0.584	0.277	1.35482e-11	1
EFNA5	1.0517e-15	0.457915	0.591	0.283	1.49258e-11	1
ZBTB21	1.06433e-15	0.371613	0.295	0.085	1.5105e-11	1
SPTAN1	1.1534e-15	0.490054	0.701	0.386	1.63691e-11	1
SLC5A6	1.20471e-15	0.41018	0.388	0.14	1.70972e-11	1
EIF1	1.45815e-15	0.274908	0.993	0.968	2.06941e-11	1
SPEG	1.53664e-15	0.38972	0.335	0.106	2.1808e-11	1
SLC38A1	1.61629e-15	0.457616	0.655	0.338	2.29384e-11	1
CA2	1.63248e-15	0.846424	0.552	0.288	2.31682e-11	1
SSH1	1.6347e-15	0.466742	0.27	0.074	2.31997e-11	1
PLS3	1.65092e-15	0.455336	0.32	0.1	2.34299e-11	1
PSMD1	1.7616e-15	0.358074	0.441	0.169	2.50007e-11	1
CDS1	2.24167e-15	0.452425	0.367	0.132	3.18137e-11	1
CNDP2	2.67397e-15	0.503804	0.445	0.187	3.7949e-11	1
ALDH3A2	2.95091e-15	0.306676	0.463	0.187	4.18794e-11	1
RNF11	2.9676e-15	0.40785	0.456	0.19	4.21162e-11	1
NUTF2	5.21085e-15	0.321701	0.47	0.195	7.39524e-11	1
MYL9	6.97858e-15	0.756641	0.491	0.217	9.904e-11	1
RBM12	8.11053e-15	0.317752	0.295	0.087	1.15105e-10	1
FSCN1	8.90127e-15	0.451666	0.548	0.258	1.26327e-10	1
CD24	8.99238e-15	0.692834	0.84	0.614	1.2762e-10	1
RASAL2	1.04055e-14	0.359429	0.278	0.081	1.47675e-10	1
RASD1	1.0808e-14	0.600669	0.299	0.095	1.53388e-10	1
AMD1	1.38766e-14	0.377216	0.619	0.325	1.96937e-10	1
TMSB10	1.51804e-14	0.280627	0.996	0.963	2.15441e-10	1
CITED4	1.52084e-14	0.542603	0.776	0.546	2.15838e-10	1
TACSTD2	1.66327e-14	0.520151	0.979	0.828	2.36052e-10	1
BLVRA	1.67498e-14	0.290513	0.313	0.098	2.37713e-10	1
SLC52A2	1.73737e-14	0.331076	0.278	0.081	2.46567e-10	1
LGALSL	1.77506e-14	0.464058	0.363	0.13	2.51916e-10	1
MAP1LC3A	1.90042e-14	0.409696	0.434	0.176	2.69708e-10	1
EIF6	2.43686e-14	0.336514	0.438	0.187	3.45839e-10	1
SAT1	2.59821e-14	0.560629	0.947	0.728	3.68737e-10	1
AFDN	2.857e-14	0.429357	0.537	0.258	4.05466e-10	1
CAPN2	3.60745e-14	0.435455	0.48	0.214	5.11969e-10	1
RRAS2	3.63773e-14	0.336942	0.31	0.1	5.16266e-10	1
ATP5MD	3.91233e-14	0.317812	0.776	0.491	5.55238e-10	1
NECTIN4	4.17689e-14	0.46145	0.477	0.217	5.92784e-10	1
CTTN	4.87848e-14	0.385932	0.587	0.3	6.92354e-10	1
HGSNAT	4.99151e-14	0.334715	0.406	0.159	7.08395e-10	1
SEMA3C	5.85702e-14	0.365762	0.288	0.087	8.31229e-10	1
ZNF254	6.55782e-14	0.300471	0.256	0.071	9.30685e-10	1
NEDD4L	7.08484e-14	0.441848	0.633	0.354	1.00548e-09	1
C16orf72	7.30891e-14	0.33424	0.577	0.28	1.03728e-09	1
ATF3	8.19492e-14	0.519123	0.968	0.72	1.16302e-09	1
GTPBP4	9.18024e-14	0.366438	0.388	0.151	1.30286e-09	1
SLC25A24	1.0204e-13	0.382877	0.427	0.177	1.44815e-09	1
TLE1	1.0617e-13	0.353686	0.402	0.161	1.50677e-09	1
TCP1	1.16108e-13	0.311319	0.594	0.304	1.6478e-09	1
DIAPH1	1.17284e-13	0.408419	0.434	0.195	1.66449e-09	1
PLEKHJ1	1.25642e-13	0.32233	0.459	0.195	1.78312e-09	1
NT5C3A	1.26644e-13	0.406078	0.391	0.166	1.79733e-09	1
NPLOC4	1.3356e-13	0.298221	0.288	0.09	1.89548e-09	1
LIMS1	1.37596e-13	0.416132	0.527	0.261	1.95277e-09	1
YWHAB	1.46566e-13	0.43252	0.779	0.51	2.08006e-09	1
MAT2A	1.56395e-13	0.361518	0.516	0.246	2.21955e-09	1
SIPA1L1	1.58021e-13	0.41094	0.377	0.148	2.24264e-09	1
ETS2	1.87709e-13	0.465697	0.409	0.172	2.66396e-09	1
FHDC1	1.90458e-13	0.266445	0.295	0.093	2.70298e-09	1
SBDS	2.17088e-13	0.424793	0.655	0.38	3.08091e-09	1
STK40	2.19838e-13	0.282805	0.267	0.077	3.11994e-09	1
CPEB2	2.32583e-13	0.364703	0.26	0.076	3.30082e-09	1
TLN1	2.33046e-13	0.408786	0.495	0.232	3.30739e-09	1
FBLIM1	2.81191e-13	0.51506	0.498	0.242	3.99066e-09	1
PRSS8	2.88949e-13	0.465918	0.577	0.295	4.10076e-09	1
ZDHHC3	3.16169e-13	0.31923	0.342	0.127	4.48707e-09	1
SNHG15	3.27175e-13	0.359237	0.42	0.177	4.64327e-09	1
CCDC9B	3.9924e-13	0.452188	0.47	0.214	5.66601e-09	1
PTS	4.45196e-13	0.368389	0.37	0.148	6.31822e-09	1
KRT5	4.59599e-13	0.632614	0.819	0.565	6.52263e-09	1
DUSP3	4.79872e-13	0.290406	0.335	0.121	6.81034e-09	1
HEBP2	5.02147e-13	0.351541	0.616	0.345	7.12647e-09	1
SARS	5.1417e-13	0.353015	0.52	0.256	7.2971e-09	1
RAD23B	5.44132e-13	0.321022	0.616	0.33	7.72232e-09	1
SOX4	5.56439e-13	0.646454	0.833	0.601	7.89699e-09	1
SEC31A	6.57652e-13	0.368224	0.544	0.272	9.3334e-09	1
DEGS1	6.7335e-13	0.405896	0.509	0.248	9.55618e-09	1
LRRFIP1	7.23783e-13	0.454912	0.609	0.357	1.02719e-08	1
PEA15	7.53967e-13	0.307425	0.313	0.108	1.07003e-08	1
BBC3	7.84921e-13	0.299599	0.431	0.185	1.11396e-08	1
GOLGA3	8.88923e-13	0.346707	0.438	0.192	1.26156e-08	1
CEP78	9.78609e-13	0.465141	0.349	0.137	1.38884e-08	1
NPAS2	1.00978e-12	0.36811	0.288	0.095	1.43309e-08	1
HMOX2	1.11098e-12	0.252265	0.274	0.087	1.5767e-08	1
B4GALT1	1.21091e-12	0.364207	0.306	0.108	1.71853e-08	1
ZNF593	1.41529e-12	0.333326	0.473	0.219	2.00858e-08	1
NES	1.48765e-12	0.565646	0.349	0.143	2.11127e-08	1
SENP6	1.51468e-12	0.361641	0.548	0.285	2.14963e-08	1
LHFPL2	1.60385e-12	0.394559	0.317	0.116	2.27619e-08	1
AFAP1	1.67922e-12	0.352746	0.299	0.106	2.38316e-08	1
RNF216	1.75414e-12	0.324834	0.313	0.114	2.48948e-08	1
AGO2	1.75582e-12	0.313986	0.512	0.245	2.49186e-08	1
ATP8B1	1.79759e-12	0.398023	0.32	0.119	2.55113e-08	1
BAG5	1.8566e-12	0.276544	0.317	0.111	2.63489e-08	1
LIMA1	1.98221e-12	0.376759	0.42	0.18	2.81315e-08	1
OCLN	2.05413e-12	0.366079	0.345	0.138	2.91523e-08	1
USP14	2.05812e-12	0.307354	0.466	0.214	2.92089e-08	1
ABRACL	2.21436e-12	0.296359	0.541	0.277	3.14262e-08	1
RCN1	2.31003e-12	0.359014	0.388	0.163	3.2784e-08	1
FAM114A1	2.51295e-12	0.361166	0.349	0.135	3.56637e-08	1
SLK	2.53918e-12	0.374005	0.527	0.266	3.6036e-08	1
ZC3H12A	2.85028e-12	0.411087	0.342	0.134	4.04511e-08	1
ZHX1	2.9505e-12	0.46891	0.552	0.296	4.18734e-08	1
POLR1E	3.15742e-12	0.278187	0.299	0.103	4.48102e-08	1
KMT2C	3.44777e-12	0.353465	0.673	0.388	4.89307e-08	1
BTG3	3.88209e-12	0.326054	0.534	0.266	5.50946e-08	1
ARPC5	3.93948e-12	0.289846	0.694	0.412	5.5909e-08	1
STK25	3.94277e-12	0.272326	0.391	0.163	5.59558e-08	1
FBXW5	4.41116e-12	0.375278	0.342	0.135	6.26033e-08	1
TLE4	5.49485e-12	0.420586	0.438	0.208	7.79829e-08	1
ELF1	5.6052e-12	0.344502	0.42	0.188	7.9549e-08	1
PIEZO1	5.72239e-12	0.325125	0.281	0.097	8.12122e-08	1
FAM177A1	6.41218e-12	0.324874	0.502	0.251	9.10017e-08	1
PAK2	6.51071e-12	0.302275	0.523	0.264	9.24e-08	1
FGF2	6.74715e-12	0.317489	0.37	0.153	9.57556e-08	1
CHI3L1	6.86548e-12	0.430819	0.769	0.485	9.74348e-08	1
ERICH1	6.87289e-12	0.316408	0.349	0.137	9.75401e-08	1
PDCD5	6.96794e-12	0.313726	0.623	0.349	9.8889e-08	1
FLII	7.85573e-12	0.267976	0.356	0.142	1.11489e-07	1
PPP2CA	8.1192e-12	0.332528	0.512	0.254	1.15228e-07	1
S100A16	8.45094e-12	0.36968	0.683	0.435	1.19936e-07	1
DDAH2	1.03316e-11	0.313921	0.441	0.205	1.46626e-07	1
WDR43	1.0754e-11	0.279667	0.452	0.208	1.52621e-07	1
SLC25A4	1.15128e-11	0.358482	0.548	0.288	1.63389e-07	1
RAB11FIP1	1.17031e-11	0.438469	0.63	0.37	1.66091e-07	1
MAP1LC3B	1.21345e-11	0.398461	0.655	0.404	1.72213e-07	1
EIF2S2	1.28846e-11	0.373893	0.769	0.517	1.82858e-07	1
PPP1R14B	1.35224e-11	0.32399	0.797	0.53	1.9191e-07	1
EEA1	1.68866e-11	0.300121	0.491	0.235	2.39654e-07	1
VASP	1.79289e-11	0.286558	0.473	0.23	2.54447e-07	1
PGK1	1.85518e-11	0.32841	0.559	0.291	2.63288e-07	1
NOP56	1.87595e-11	0.316609	0.445	0.211	2.66235e-07	1
UBE2H	1.92532e-11	0.402246	0.68	0.407	2.73241e-07	1
ACTR3	1.98946e-11	0.396146	0.641	0.386	2.82345e-07	1
C6orf132	2.08557e-11	0.320345	0.349	0.142	2.95985e-07	1
ANKIB1	2.57725e-11	0.307849	0.356	0.147	3.65763e-07	1
CDH1	2.6892e-11	0.4409	0.762	0.53	3.81651e-07	1
CDC42EP1	2.79028e-11	0.288712	0.32	0.126	3.95996e-07	1
SPATA13	3.052e-11	0.268231	0.267	0.09	4.33141e-07	1
SPTBN1	3.18544e-11	0.447519	0.783	0.496	4.52077e-07	1
TXN	3.25472e-11	0.354315	0.879	0.655	4.6191e-07	1
KIF1B	3.49079e-11	0.262256	0.577	0.29	4.95413e-07	1
DMKN	4.08643e-11	0.276214	0.463	0.221	5.79947e-07	1
SDC4	4.26905e-11	0.458156	0.676	0.436	6.05863e-07	1
TES	4.27242e-11	0.316147	0.616	0.337	6.06342e-07	1
GUK1	4.73206e-11	0.280128	0.808	0.567	6.71574e-07	1
MMP24OS	5.58886e-11	0.322955	0.537	0.295	7.93171e-07	1
RAB3IP	5.6452e-11	0.363094	0.31	0.124	8.01167e-07	1
ATP2C1	6.18309e-11	0.353689	0.345	0.148	8.77504e-07	1
CYB5R3	6.39452e-11	0.320666	0.516	0.272	9.0751e-07	1
EIF5	6.98867e-11	0.307839	0.701	0.438	9.91832e-07	1
HMGCS1	7.17679e-11	0.508354	0.388	0.179	1.01853e-06	1
HSPD1	7.43992e-11	0.340479	0.851	0.618	1.05587e-06	1
KLC1	7.79152e-11	0.2611	0.342	0.14	1.10577e-06	1
PREPL	7.93314e-11	0.345551	0.335	0.138	1.12587e-06	1
PPP1R14C	8.13096e-11	0.296615	0.363	0.155	1.15395e-06	1
PDCD6IP	8.78979e-11	0.263266	0.445	0.206	1.24745e-06	1
NAA15	9.15843e-11	0.272612	0.295	0.114	1.29976e-06	1
WDR1	9.2117e-11	0.333392	0.577	0.329	1.30732e-06	1
NABP1	9.50768e-11	0.298336	0.288	0.108	1.34933e-06	1
NAMPT	9.70134e-11	0.422628	0.669	0.404	1.37681e-06	1
PUM3	9.70167e-11	0.319622	0.352	0.155	1.37686e-06	1
CITED2	9.96301e-11	0.422141	0.548	0.309	1.41395e-06	1
ACAP3	1.16162e-10	0.309743	0.256	0.089	1.64858e-06	1
CORO1C	1.29681e-10	0.295485	0.434	0.203	1.84044e-06	1
DSP	1.36712e-10	0.413844	0.893	0.663	1.94022e-06	1
ARL8B	1.38432e-10	0.311607	0.352	0.151	1.96462e-06	1
NEDD9	1.43344e-10	0.351301	0.516	0.271	2.03434e-06	1
ABL2	1.44667e-10	0.303555	0.285	0.106	2.05312e-06	1
NFKBIA	1.61782e-10	0.370218	0.452	0.225	2.29601e-06	1
SEPT2	1.7441e-10	0.363146	0.719	0.44	2.47523e-06	1
ARPC2	1.81768e-10	0.305329	0.829	0.591	2.57965e-06	1
HCFC1R1	1.83251e-10	0.3669	0.374	0.171	2.6007e-06	1
DUSP10	1.99053e-10	0.339219	0.278	0.105	2.82497e-06	1
ANKRD50	2.05769e-10	0.309414	0.306	0.122	2.92027e-06	1
PAM	2.08802e-10	0.282501	0.352	0.15	2.96332e-06	1
TC2N	2.32481e-10	0.427744	0.676	0.422	3.29937e-06	1
ACTA2	2.33421e-10	0.648437	0.416	0.205	3.31272e-06	1
LCP1	2.36465e-10	0.294405	0.416	0.198	3.35591e-06	1
SLC39A10	2.41918e-10	0.429286	0.31	0.129	3.4333e-06	1
LARS	2.48651e-10	0.396092	0.569	0.333	3.52886e-06	1
PPFIBP2	3.33628e-10	0.341792	0.281	0.11	4.73485e-06	1
NR3C1	3.42492e-10	0.284033	0.395	0.182	4.86065e-06	1
LAMP2	3.42804e-10	0.288539	0.619	0.372	4.86507e-06	1
SPAG9	3.47003e-10	0.294419	0.512	0.272	4.92467e-06	1
STIP1	3.55417e-10	0.359253	0.363	0.166	5.04407e-06	1
ADGRG1	3.56276e-10	0.337691	0.523	0.283	5.05627e-06	1
MORF4L2	3.62816e-10	0.286234	0.644	0.38	5.14908e-06	1
SQSTM1	3.91806e-10	0.361843	0.715	0.465	5.56051e-06	1
FHL2	4.43022e-10	0.346038	0.573	0.324	6.28737e-06	1
CCSER2	4.63373e-10	0.311815	0.31	0.129	6.57619e-06	1
DSC3	4.7613e-10	0.36412	0.786	0.536	6.75724e-06	1
DYNC1LI2	5.21519e-10	0.319427	0.587	0.327	7.4014e-06	1
PAFAH1B1	5.2237e-10	0.253413	0.58	0.312	7.41348e-06	1
SGMS2	5.46182e-10	0.265971	0.27	0.1	7.75142e-06	1
DDIT3	5.62065e-10	0.283327	0.381	0.177	7.97682e-06	1
ARHGEF2	7.87502e-10	0.289877	0.302	0.122	1.11762e-05	1
TPM2	8.02307e-10	0.323311	0.737	0.499	1.13863e-05	1
ANXA11	8.02814e-10	0.339358	0.338	0.153	1.13935e-05	1
SMAD1	8.28824e-10	0.320643	0.281	0.111	1.17627e-05	1
MBNL1	8.99148e-10	0.380579	0.623	0.38	1.27607e-05	1
AHNAK	9.1424e-10	0.363971	0.808	0.523	1.29749e-05	1
JMJD1C	9.24055e-10	0.308349	0.623	0.375	1.31142e-05	1
TCF7	9.79155e-10	0.286441	0.292	0.119	1.38962e-05	1
ZNF22	1.08653e-09	0.311544	0.288	0.116	1.54201e-05	1
DAAM1	1.10199e-09	0.377887	0.53	0.3	1.56394e-05	1
PPP1R3B	1.11308e-09	0.355114	0.445	0.225	1.57968e-05	1
IRF6	1.16418e-09	0.297759	0.509	0.277	1.6522e-05	1
TMEM181	1.24992e-09	0.316614	0.349	0.156	1.77389e-05	1
CASP3	1.28294e-09	0.257533	0.331	0.145	1.82074e-05	1
EMD	1.30758e-09	0.289278	0.31	0.129	1.85572e-05	1
RNF187	1.40893e-09	0.269884	0.352	0.159	1.99955e-05	1
STX3	1.61956e-09	0.380864	0.274	0.111	2.29848e-05	1
DLG1	1.87246e-09	0.344871	0.384	0.184	2.6574e-05	1
NFE2L2	2.09245e-09	0.299895	0.662	0.403	2.96961e-05	1
ARHGEF10	2.37956e-09	0.345725	0.253	0.098	3.37708e-05	1
ATXN1	2.4565e-09	0.308779	0.288	0.121	3.48627e-05	1
YIF1A	2.84458e-09	0.258748	0.317	0.14	4.03702e-05	1
SGK1	3.04778e-09	0.332466	0.534	0.311	4.32541e-05	1
AKIRIN1	3.25862e-09	0.261826	0.42	0.201	4.62463e-05	1
CCT2	4.48073e-09	0.307369	0.623	0.378	6.35905e-05	1
TFAP2A	4.96491e-09	0.364342	0.577	0.357	7.0462e-05	1
SAMD4B	5.27249e-09	0.254231	0.363	0.169	7.48272e-05	1
LITAF	5.88831e-09	0.329432	0.712	0.486	8.35669e-05	1
LGALS1	6.03167e-09	0.489087	0.811	0.63	8.56014e-05	1
COPB1	6.35719e-09	0.261589	0.423	0.214	9.02212e-05	1
ZNF750	6.4326e-09	0.366972	0.523	0.306	9.12914e-05	1
MYO6	6.67263e-09	0.341402	0.495	0.283	9.4698e-05	1
PGAM1	6.89259e-09	0.27563	0.42	0.217	9.78196e-05	1
SFPQ	6.96737e-09	0.288954	0.726	0.472	9.88809e-05	1
AP1AR	7.61722e-09	0.259578	0.299	0.132	0.000108104	1
ARL4C	8.28943e-09	0.29339	0.786	0.536	0.000117644	1
PTN	8.60972e-09	0.386013	0.466	0.25	0.000122189	1
RSRC2	8.62082e-09	0.3055	0.744	0.478	0.000122347	1
ZNF121	8.69966e-09	0.25863	0.331	0.148	0.000123466	1
AGRN	9.41534e-09	0.290691	0.484	0.266	0.000133622	1
EIF5B	9.46175e-09	0.307391	0.598	0.385	0.000134281	1
GBP2	9.50854e-09	0.26813	0.452	0.237	0.000134945	1
RBM3	1.12519e-08	0.254078	0.633	0.388	0.000159687	1
HNRNPDL	1.18402e-08	0.280066	0.829	0.601	0.000168037	1
MDM4	1.24636e-08	0.31262	0.47	0.261	0.000176883	1
FUS	1.24647e-08	0.33932	0.829	0.573	0.000176899	1
ANKRD11	1.32393e-08	0.348383	0.626	0.403	0.000187892	1
EIF3A	1.35129e-08	0.290295	0.833	0.565	0.000191774	1
HERC4	1.35927e-08	0.277356	0.317	0.14	0.000192907	1
ACAT2	1.36916e-08	0.277042	0.295	0.132	0.000194311	1
MTUS1	1.37657e-08	0.353535	0.456	0.251	0.000195363	1
GIPC1	1.41942e-08	0.254778	0.42	0.216	0.000201444	1
FNDC3B	1.52121e-08	0.289435	0.423	0.224	0.00021589	1
IPO7	1.54219e-08	0.338808	0.58	0.353	0.000218867	1
YWHAZ	1.60273e-08	0.277745	0.957	0.776	0.000227459	1
GLO1	2.2229e-08	0.322335	0.441	0.24	0.000315474	1
SSBP2	2.35077e-08	0.25085	0.281	0.121	0.000333622	1
ELMSAN1	2.55436e-08	0.331388	0.552	0.329	0.000362514	1
KATNBL1	2.56276e-08	0.269257	0.335	0.163	0.000363707	1
AP2B1	2.64732e-08	0.263529	0.463	0.259	0.000375708	1
DYNC1H1	2.79655e-08	0.292944	0.633	0.395	0.000396886	1
KIF1C	3.41676e-08	0.273479	0.345	0.167	0.000484907	1
BLOC1S6	3.42926e-08	0.287667	0.338	0.166	0.000486681	1
DNAJB1	3.54414e-08	0.285196	0.651	0.419	0.000502984	1
GRHL1	3.8258e-08	0.365232	0.53	0.32	0.000542958	1
PTPN12	4.2843e-08	0.313626	0.377	0.193	0.000608028	1
IFRD1	4.36171e-08	0.441571	0.705	0.488	0.000619014	1
WFDC2	4.4553e-08	0.496057	0.715	0.543	0.000632296	1
SERINC2	5.00052e-08	0.28938	0.438	0.242	0.000709674	1
SQLE	5.07159e-08	0.280834	0.448	0.25	0.00071976	1
GADD45B	5.07262e-08	0.323979	0.434	0.243	0.000719906	1
P4HB	5.07475e-08	0.324715	0.765	0.519	0.000720208	1
DCTN2	5.29964e-08	0.264136	0.484	0.282	0.000752124	1
SYNE2	5.38225e-08	0.413171	0.555	0.356	0.000763849	1
HIST1H2BG	6.30759e-08	0.307742	0.292	0.132	0.000895173	1
GFRA1	7.03596e-08	0.349516	0.377	0.198	0.000998544	1
ATP6V1B2	7.78809e-08	0.2711	0.26	0.113	0.00110529	1
SMS	1.11052e-07	0.28841	0.548	0.333	0.00157604	1
RAB10	1.13468e-07	0.320343	0.509	0.308	0.00161034	1
ERGIC1	1.15827e-07	0.275202	0.352	0.18	0.00164381	1
KLHL42	1.28713e-07	0.252545	0.26	0.114	0.0018267	1
ABCE1	1.36289e-07	0.266879	0.349	0.184	0.00193422	1
TAF1D	1.45528e-07	0.278508	0.641	0.441	0.00206533	1
BTG1	1.97537e-07	0.408481	0.968	0.841	0.00280345	1
CHMP3	2.51246e-07	0.277511	0.445	0.25	0.00356568	1
PRPF38B	2.78934e-07	0.256436	0.459	0.254	0.00395863	1
MIB1	3.10683e-07	0.291139	0.324	0.164	0.00440921	1
MALAT1	3.27801e-07	0.4062	0.993	0.876	0.00465215	1
PTP4A1	3.72365e-07	0.324629	0.633	0.403	0.0052846	1
RTN4	5.05233e-07	0.250195	0.865	0.665	0.00717026	1
RASA2	6.41048e-07	0.292736	0.281	0.14	0.00909776	1
MSMO1	6.44137e-07	0.293474	0.413	0.235	0.00914159	1
RPS4X	4.12422e-44	1.06914	0.984	0.994	5.8531e-40	2
RPL8	1.12367e-42	0.950829	1	0.995	1.59471e-38	2
RPS24	4.7063e-42	0.892194	1	0.999	6.67918e-38	2
RPLP1	1.19206e-41	0.74913	1	1	1.69177e-37	2
RPL30	6.94156e-41	0.91752	1	0.997	9.85146e-37	2
RPL32	4.79065e-40	0.98717	1	0.994	6.79889e-36	2
RPL11	3.99166e-39	1.03057	1	0.988	5.66496e-35	2
RPS8	1.25398e-38	0.836126	1	0.996	1.77964e-34	2
RPL10	5.44931e-38	0.860754	1	0.996	7.73367e-34	2
RPL19	7.88191e-37	0.972744	0.975	0.994	1.1186e-32	2
TPT1	1.25672e-36	0.837337	1	0.997	1.78354e-32	2
RPS13	9.26786e-36	0.967426	0.975	0.992	1.31529e-31	2
RPL6	2.83226e-34	0.985582	0.959	0.992	4.01954e-30	2
RPL34	4.41934e-34	0.846415	1	0.996	6.27193e-30	2
RPS27A	6.18515e-34	0.757388	1	0.999	8.77796e-30	2
RPS18	1.05697e-33	0.772149	1	0.999	1.50006e-29	2
RPS12	1.19514e-33	0.802632	0.992	0.997	1.69614e-29	2
RPL14	2.53411e-33	1.04775	0.951	0.976	3.59641e-29	2
RPS15	4.18011e-33	0.950504	0.975	0.986	5.93241e-29	2
RPL12	6.92277e-33	0.9415	0.992	0.991	9.8248e-29	2
RPL29	1.39294e-32	1.03453	0.959	0.987	1.97686e-28	2
RPL28	1.68109e-32	0.893732	0.984	0.994	2.38581e-28	2
RPS23	5.68737e-32	0.831804	0.992	0.996	8.07152e-28	2
RPS3A	7.27072e-32	0.769602	1	0.997	1.03186e-27	2
FTH1	4.24303e-31	1.17626	1	1	6.02171e-27	2
RPS28	1.64195e-30	0.78424	1	0.996	2.33025e-26	2
RPL18A	2.52782e-30	0.880325	0.975	0.991	3.58748e-26	2
RPL13	2.8767e-30	0.725228	1	0.999	4.08262e-26	2
RPS14	4.9852e-30	0.696309	0.992	0.996	7.07499e-26	2
RPL35	1.67785e-29	0.867792	0.967	0.985	2.3812e-25	2
RPS3	2.75616e-29	0.80077	0.975	0.996	3.91154e-25	2
RPLP0	5.5642e-29	0.789255	0.992	0.99	7.89671e-25	2
NACA	1.21627e-28	1.01148	0.959	0.967	1.72613e-24	2
RPL22	4.96696e-28	0.880277	0.943	0.978	7.04911e-24	2
RPL35A	1.73682e-27	0.781521	0.984	0.994	2.4649e-23	2
RPS5	2.27829e-27	0.890142	0.967	0.981	3.23336e-23	2
RPS27	2.6296e-27	0.719131	1	0.999	3.73193e-23	2
RPL39	2.81836e-27	0.77502	1	0.996	3.99981e-23	2
EEF1A1	3.91138e-27	0.596348	1	1	5.55103e-23	2
RACK1	2.17387e-26	0.963567	0.943	0.992	3.08516e-22	2
RPS15A	3.27593e-26	0.848118	0.951	0.997	4.6492e-22	2
RPL26	7.58262e-26	0.812167	0.975	0.988	1.07613e-21	2
RPL3	9.42868e-26	0.760931	0.984	0.996	1.33812e-21	2
RPL24	1.30571e-25	0.854776	0.967	0.985	1.85306e-21	2
RPL15	2.91758e-25	0.748113	0.975	0.996	4.14063e-21	2
RPL7A	5.87901e-25	0.764679	0.951	0.995	8.3435e-21	2
RPL37	6.5298e-25	0.746398	0.975	0.99	9.26709e-21	2
RPS26	1.32092e-24	0.928803	0.893	0.959	1.87465e-20	2
RPL41	4.92242e-24	0.574226	0.984	1	6.98589e-20	2
S100A11	1.21666e-23	1.27319	0.893	0.927	1.72668e-19	2
RPS25	3.70018e-23	0.797851	0.984	0.983	5.2513e-19	2
TMSB10	1.40772e-21	1.11462	0.943	0.978	1.99783e-17	2
RPL10A	1.41774e-21	0.777536	0.926	0.979	2.01205e-17	2
RPL37A	2.26855e-21	0.589091	0.984	0.997	3.21953e-17	2
RPL5	6.16761e-21	0.761239	0.967	0.987	8.75308e-17	2
BTF3	1.4984e-20	0.976387	0.852	0.91	2.12653e-16	2
RPL23A	3.16749e-20	0.619674	0.967	0.992	4.4953e-16	2
RPL36	4.98412e-20	0.71439	0.967	0.994	7.07346e-16	2
RPS7	7.1894e-20	0.754287	0.967	0.987	1.02032e-15	2
UBA52	2.27634e-19	0.871215	0.926	0.951	3.23058e-15	2
SERF2	2.40911e-19	0.990796	0.91	0.937	3.41901e-15	2
RPS19	7.44611e-19	0.547683	1	1	1.05675e-14	2
RPLP2	7.77741e-19	0.641268	0.959	0.992	1.10377e-14	2
RPS2	2.57359e-18	0.631757	0.975	0.999	3.65243e-14	2
S100A6	4.26625e-18	1.27643	0.959	0.965	6.05467e-14	2
RPL27	5.042e-18	0.696324	0.91	0.972	7.1556e-14	2
RPL21	7.60974e-18	0.710151	0.934	0.99	1.07997e-13	2
RPS6	6.29309e-17	0.552612	0.984	0.999	8.93116e-13	2
RPS9	6.90832e-17	0.595169	0.959	0.99	9.80429e-13	2
FAU	1.51346e-16	0.786687	0.943	0.976	2.1479e-12	2
RPL27A	2.54462e-16	0.623823	0.959	0.982	3.61133e-12	2
GAPDH	1.0786e-15	1.03093	0.869	0.929	1.53074e-11	2
RPL18	2.70348e-15	0.521938	0.943	0.996	3.83678e-11	2
RPSA	1.69242e-14	0.72099	0.902	0.985	2.40188e-10	2
COX4I1	2.17422e-14	0.859244	0.803	0.888	3.08565e-10	2
EEF1D	3.61471e-14	0.788069	0.861	0.965	5.13e-10	2
RPS11	8.65361e-14	0.541975	0.951	0.979	1.22812e-09	2
ATP5F1E	1.32936e-13	0.843482	0.828	0.921	1.88663e-09	2
YBX1	1.57826e-13	1.06173	0.795	0.854	2.23986e-09	2
RPL9	1.70558e-13	0.484055	0.975	0.992	2.42056e-09	2
HINT1	2.40809e-13	0.889167	0.803	0.877	3.41757e-09	2
EEF1B2	2.75369e-13	0.800302	0.828	0.919	3.90804e-09	2
RPS16	1.43672e-12	0.543668	0.926	0.988	2.039e-08	2
PFDN5	2.53999e-12	0.76033	0.795	0.895	3.60476e-08	2
ZFAS1	2.07672e-11	0.709159	0.811	0.938	2.94728e-07	2
RPS29	8.30979e-11	0.492353	0.893	0.992	1.17933e-06	2
ATP5MC2	1.21959e-10	0.993291	0.754	0.836	1.73085e-06	2
COX7C	1.27159e-10	0.78222	0.82	0.936	1.80464e-06	2
RPL38	1.83208e-09	0.627869	0.852	0.965	2.60008e-05	2
UQCRB	2.50036e-09	0.686693	0.811	0.933	3.54852e-05	2
NPM1	3.76573e-09	0.682397	0.803	0.946	5.34432e-05	2
EIF1	1.47903e-08	0.590136	0.918	0.985	0.000209903	2
RPL31	2.78334e-08	0.698383	0.803	0.935	0.000395011	2
KRT7	5.50531e-08	0.92505	0.795	0.895	0.000781313	2
MYL6	1.81253e-07	0.90664	0.803	0.942	0.00257234	2
RPL7	3.39906e-07	0.377429	0.934	0.988	0.00482395	2
ELOB	5.57424e-07	1.09865	0.664	0.723	0.00791096	2
