# Supplementary material for: EMT-ciliary signaling in quasi-mesenchymal-stem-like cells drives therapeutic resistance and is a druggable vulnerability in triple-negative breast cancer
Source: EMBO Mol Med. 2025 Aug 26;17(10):2536–61. doi: 10.1038/s44321-025-00289-1 (PMC12514032; doi:10.1038/s44321-025-00289-1)
Supplement: Supplementary file 8 — Dataset EV3 [file 44321_2025_289_MOESM8_ESM.zip › MovieEV1.txt]

Movie EV1: Three-dimensional imaging of PDOs from patient sample #3, related to Fig. 1I-L.
Whole mount immunofluorescence staining was conducted on PDOs derived from patient sample #3, for Arl13b (green), E-cadherin (red) and Vimentin (white). 3-dimensional imaging of PDOs was performed. An animation going through the Z-stack was created using Imaris.
