# Supplementary material for: EMT-ciliary signaling in quasi-mesenchymal-stem-like cells drives therapeutic resistance and is a druggable vulnerability in triple-negative breast cancer
Source: EMBO Mol Med. 2025 Aug 26;17(10):2536–61. doi: 10.1038/s44321-025-00289-1 (PMC12514032; doi:10.1038/s44321-025-00289-1)
Supplement: Supplementary file 9 — Dataset EV4 [file 44321_2025_289_MOESM9_ESM.zip › MovieEV2.txt]

Movie EV2: Live analysis of cell death in HMLER shCTL versus shEcad cells, related to Fig. 4C. The sensitivity of shCTL and shEcad HMLER cells to taxol was determined by quantifying incorporation of propidium iodide (PI, red) in cancer cells in response to taxol (1�M)  overtime (30 h). Representative movies are shown.
