# Supplementary material for: EMT-ciliary signaling in quasi-mesenchymal-stem-like cells drives therapeutic resistance and is a druggable vulnerability in triple-negative breast cancer
Source: EMBO Mol Med. 2025 Aug 26;17(10):2536–61. doi: 10.1038/s44321-025-00289-1 (PMC12514032; doi:10.1038/s44321-025-00289-1)
Supplement: Supplementary file 10 — Dataset EV5 [file 44321_2025_289_MOESM10_ESM.zip]

Archive with 4 entries (4 files):
- MovieEV3.txt
- __MACOSX/._MovieEV3.txt
- EMM-2025-21514-V3-Movie_EV3.mp4
- __MACOSX/._EMM-2025-21514-V3-Movie_EV3.mp4
