# Supplementary material for: EMT-ciliary signaling in quasi-mesenchymal-stem-like cells drives therapeutic resistance and is a druggable vulnerability in triple-negative breast cancer
Source: EMBO Mol Med. 2025 Aug 26;17(10):2536–61. doi: 10.1038/s44321-025-00289-1 (PMC12514032; doi:10.1038/s44321-025-00289-1)
Supplement: Supplementary file 10 — Dataset EV5 [file 44321_2025_289_MOESM10_ESM.zip › MovieEV3.txt]

Movie EV3: Live analysis of cell death in HMLER shEcad sgRNA variants, related to Fig. 4F. The sensitivity of HMLER shEcad sgRNA variants to taxol was determined by quantifying incorporation of propidium iodide (PI, red) in cancer cells in response to taxol (1�M)  overtime (30 h). Representative movies are shown.
