# Supplementary material for: EMT-ciliary signaling in quasi-mesenchymal-stem-like cells drives therapeutic resistance and is a druggable vulnerability in triple-negative breast cancer
Source: EMBO Mol Med. 2025 Aug 26;17(10):2536–61. doi: 10.1038/s44321-025-00289-1 (PMC12514032; doi:10.1038/s44321-025-00289-1)
Supplement: Supplementary file 11 — Dataset EV6 [file 44321_2025_289_MOESM11_ESM.zip]

Archive with 39 entries (32 files):
- EMM-2025-21514_SourceData_Figure 1/
- EMM-2025-21514_SourceData_Figure 1/1B-D/
- EMM-2025-21514_SourceData_Figure 1/.DS_Store
- __MACOSX/EMM-2025-21514_SourceData_Figure 1/._.DS_Store
- EMM-2025-21514_SourceData_Figure 1/1A/
- EMM-2025-21514_SourceData_Figure 1/1I/
- EMM-2025-21514_SourceData_Figure 1/1J-L/
- EMM-2025-21514_SourceData_Figure 1/1F-H/
- EMM-2025-21514_SourceData_Figure 1/1E/
- EMM-2025-21514_SourceData_Figure 1/1B-D/Quantification_file1.xlsx
- __MACOSX/EMM-2025-21514_SourceData_Figure 1/1B-D/._Quantification_file1.xlsx
- EMM-2025-21514_SourceData_Figure 1/1B-D/.DS_Store
- __MACOSX/EMM-2025-21514_SourceData_Figure 1/1B-D/._.DS_Store
- EMM-2025-21514_SourceData_Figure 1/1B-D/~$Classeur1.xlsx
- __MACOSX/EMM-2025-21514_SourceData_Figure 1/1B-D/._~$Classeur1.xlsx
- EMM-2025-21514_SourceData_Figure 1/1A/.DS_Store
- __MACOSX/EMM-2025-21514_SourceData_Figure 1/1A/._.DS_Store
- EMM-2025-21514_SourceData_Figure 1/1A/PDBs_Pat#13_ROI1_Arl13b.tif
- EMM-2025-21514_SourceData_Figure 1/1A/PDBs_Pat#13_ROI1_merge.tif
- __MACOSX/EMM-2025-21514_SourceData_Figure 1/1A/._PDBs_Pat#13_ROI1_merge.tif
- EMM-2025-21514_SourceData_Figure 1/1A/PDBs_Pat#13.tif
- __MACOSX/EMM-2025-21514_SourceData_Figure 1/1A/._PDBs_Pat#13.tif
- EMM-2025-21514_SourceData_Figure 1/1I/.DS_Store
- __MACOSX/EMM-2025-21514_SourceData_Figure 1/1I/._.DS_Store
- EMM-2025-21514_SourceData_Figure 1/1I/Patient#3_PDOs_3D.tif
- __MACOSX/EMM-2025-21514_SourceData_Figure 1/1I/._Patient#3_PDOs_3D.tif
- EMM-2025-21514_SourceData_Figure 1/1I/Patient#3_PDOs_int.sec..tif
- __MACOSX/EMM-2025-21514_SourceData_Figure 1/1I/._Patient#3_PDOs_int.sec..tif
- EMM-2025-21514_SourceData_Figure 1/1J-L/Quantification_file3.xlsx
- __MACOSX/EMM-2025-21514_SourceData_Figure 1/1J-L/._Quantification_file3.xlsx
- EMM-2025-21514_SourceData_Figure 1/1F-H/Quantification_file2.xlsx
- __MACOSX/EMM-2025-21514_SourceData_Figure 1/1F-H/._Quantification_file2.xlsx
- EMM-2025-21514_SourceData_Figure 1/1E/.DS_Store
- __MACOSX/EMM-2025-21514_SourceData_Figure 1/1E/._.DS_Store
- EMM-2025-21514_SourceData_Figure 1/1E/Patient#5_PDOs_ROI1.tif
- __MACOSX/EMM-2025-21514_SourceData_Figure 1/1E/._Patient#5_PDOs_ROI1.tif
- EMM-2025-21514_SourceData_Figure 1/1E/Patient#5_PDOs.tif
- __MACOSX/EMM-2025-21514_SourceData_Figure 1/1E/._Patient#5_PDOs.tif
- EMM-2025-21514_SourceData_Figure 1/1E/Patient#5_PDOs_Arl13b.tif
