# Supplementary material for: EMT-ciliary signaling in quasi-mesenchymal-stem-like cells drives therapeutic resistance and is a druggable vulnerability in triple-negative breast cancer
Source: EMBO Mol Med. 2025 Aug 26;17(10):2536–61. doi: 10.1038/s44321-025-00289-1 (PMC12514032; doi:10.1038/s44321-025-00289-1)
Supplement: Supplementary file 11 — Dataset EV6 [file 44321_2025_289_MOESM11_ESM.zip › EMM-2025-21514_SourceData_Figure 1/1B-D/Quantification_file1.xlsx]

## Sheet: B_%Ecad+_Vim+cells
	Patient#
	1	2	3	4	5	6	7	8	9	10	11	12	13
ROI1	68.5567	100	9.31174	99.0453	98.9343	31.6206	7.34463	9.5672	12.9921	96.9388	2.06897	100	100
ROI2	81.4947	91.1628	5.83333	99.1228	99.7959	86.0262	7.40741	3.11958	29.2553	21.8569	0	61.0577	100
ROI3	95.6311	46.9108	9.96564	99.5575	94.0092	46.8085	24.2105	11.8443	32.3843	12.9098	22.6054	67.4797	98.3333

## Sheet: C_%Ciliated cells
	Patient#
ROI1	0.75188	0.787402	0	1.44578	1.6158	5	0	7.14286	6.06061	0.526316	0	0	13.4211
ROI2	3.93013	1.53061	0	0.58997	0.613497	3.5533	0	5.55556	1.81818	0	0	0.787402	8.33333
ROI3	1.52284	3.41463	0	0.888889	0.653595	9.09091	17.3913	2.85714	5.49451	4.7619	5.08475	1.20482	15.1332

## Sheet: D_%Ciliated cells
Patient#	Vim-	Vim+
1	0	2.06828
2	0	1.91088
3	0	0
4	0	0.974881
5	0	0.633546
6	3.46339	5.8814
7	2.81473	5.7971
8	0	5.18519
9	0.452489	4.45776
10	0.313725	1.76274
11	0.330033	1.69492
12	0	0.664074
13	0	12.2959
