# Supplementary material for: EMT-ciliary signaling in quasi-mesenchymal-stem-like cells drives therapeutic resistance and is a druggable vulnerability in triple-negative breast cancer
Source: EMBO Mol Med. 2025 Aug 26;17(10):2536–61. doi: 10.1038/s44321-025-00289-1 (PMC12514032; doi:10.1038/s44321-025-00289-1)
Supplement: Supplementary file 11 — Dataset EV6 [file 44321_2025_289_MOESM11_ESM.zip › EMM-2025-21514_SourceData_Figure 1/1J-L/Quantification_file3.xlsx]

## Sheet: J_EcadVimsignal
	Signal intensity/pixel
	Outer Vim	Inner Vim	Outer Ecad	Inner Ecad
Patient#3	1	0.578648	1	0.980793
	1.51801	0.799061	0.804829	0.804072
	1.1812	0.939296	0.785604	0.919483
	1.24182	0.577959	1.05872	0.984851
	1.86672	1.3499	0.965896	1.25696
	2.06298	0.979308	1.11758	1.12237
Patient#6	1	0.544756	1	0.901892
	0.88638	0.499126	0.877977	0.835227
	1.56909	0.567376	1.25649	1.02495
	1.55793	0.632062	1.37116	1.2387
Patient#7	1	0.805284	1	1.11783
	2.23051	0.104112	1.57778	1.62741
	1.7152	1.52908	0.740109	1.01257
	2.18895	0.843721	1.45435	1.55809
	1.60082	0.500056	1.29155	1.51254
	1.53369	0.0807814	1.45685	1.60411

## Sheet: K_signaldistribution
Position	Vim signal	Ecad signal
0	14197	539
0.0938	14440.9	584.467
0.1877	14271.6	579.311
0.2815	14227.6	569.81
0.3754	14078.5	578.495
0.4692	13934.1	635.549
0.5631	13632.6	681.082
0.6569	13404.7	743.663
0.7508	13263.5	782.538
0.8446	13283.2	810.859
0.9385	13273.8	859.176
1.0323	13146.4	866.918
1.1261	13031.5	868.942
1.22	13100.7	843.802
1.3138	13037.3	876.914
1.4077	13018.3	843.495
1.5015	13028.8	803.082
1.5954	12944.5	831.753
1.6892	13048.6	826.426
1.7831	13179.9	858.291
1.8769	13252.9	828.37
1.9708	13082.2	824.83
2.0646	13331.5	823.394
2.1584	13579.1	828.304
2.2523	13581.3	873.202
2.3461	13634.8	807.471
2.44	13662.1	797.137
2.5338	13997.1	806.772
2.6277	14135.6	801.302
2.7215	14285.5	798.573
2.8154	14326.7	822.17
2.9092	14388.9	832.708
3.003	14575.6	835.824
3.0969	14657.6	820.98
3.1907	14769.4	843.898
3.2846	15050.3	887.579
3.3784	15103.4	822.317
3.4723	15097	839.019
3.5661	15075.6	846.759
3.66	14922.6	873.512
3.7538	14806.8	865.071
3.8477	14891.7	884.07
3.9415	14779.3	825.16
4.0353	14653	818.157
4.1292	14524.2	860.69
4.223	14307.5	860.34
4.3169	14053.4	889.779
4.4107	13694.4	913.107
4.5046	13321.6	960.098
4.5984	12870	991.271
4.6923	12440.2	1063.03
4.7861	11808.2	1145.67
4.88	11336.3	1175.04
4.9738	10878.1	1142.13
5.0676	10243.3	1028.46
5.1615	9486.82	954.624
5.2553	8679.39	925.813
5.3492	7926.98	924.61
5.443	7440.6	953.383
5.5369	6828.16	940.585
5.6307	6243.21	857.458
5.7246	5860.81	819.76
5.8184	5377.77	803.351
5.9123	4898.7	754.834
6.0061	4672.7	713.544
6.0999	4386.18	721.788
6.1938	4060.01	674.333
6.2876	3861.59	602.839
6.3815	3627.38	559.631
6.4753	3562.83	565.206
6.5692	3355.73	572.822
6.663	3078.99	557.465
6.7569	3055.66	545.315
6.8507	2921.49	525.874
6.9446	2810.27	522.456
7.0384	2699.95	521.506
7.1322	2588.76	505.507
7.2261	2575.1	494.728
7.3199	2515.63	477.71
7.4138	2486.2	468.635
7.5076	2485.98	455.276
7.6015	2429.52	435.937
7.6953	2450.98	420.703
7.7892	2398.29	405.871
7.883	2489	419.273
7.9768	2543.71	415.973
8.0707	2471.22	407.96
8.1645	2500.62	398.982
8.2584	2485.13	403.389
8.3522	2513.7	364.272
8.4461	2607.38	341.938
8.5399	2584.28	372.996
8.6338	2600.02	358.958
8.7276	2671.46	354.959
8.8215	2797.42	383.695
8.9153	2913.26	374.48
9.0091	3126.42	367.157
9.103	3209.84	382.414
9.1968	3399.43	398.824
9.2907	3599.92	422.132
9.3845	3606.22	414.092
9.4784	3607.48	385.946
9.5722	3687.6	366.297
9.6661	3581.52	373.624
9.7599	3451.58	375.086
9.8538	3428.93	351.948
9.9476	3271.82	362.779
10.0414	3159.64	378.904
10.1353	3084.61	398.334
10.2291	3061.95	414.588
10.323	2884.21	399.826
10.4168	2746.67	423.263
10.5107	2555.22	433.44
10.6045	2466.09	444.624
10.6984	2371.73	426.179
10.7922	2295.11	418.558
10.8861	2273.96	423.818
10.9799	2288.98	442.527
11.0737	2189.82	455.675
11.1676	2110.8	479.014
11.2614	2074.74	484.074
11.3553	2052.37	452.234
11.4491	2076.24	475.56
11.543	2020.92	517.024
11.6368	1943.94	532.304
11.7307	1913.12	515.118
11.8245	1911.33	545.227
11.9183	1918.24	541.66
12.0122	1967.3	537.073
12.106	1966.37	568.218
12.1999	1946.93	584.809
12.2937	1975.01	548.899
12.3876	1981.28	605.596
12.4814	1990.1	620.759
12.5753	2006.22	626.842
12.6691	2017.96	632.267
12.763	2051.1	706.363
12.8568	2153.85	753.966
12.9506	2234.67	833.055
13.0445	2345.3	808.099
13.1383	2336.66	895.835
13.2322	2311.87	837.968
13.326	2344.27	877.477
13.4199	2349.43	888.823
13.5137	2330.1	904.657
13.6076	2303.24	904.515
13.7014	2226.1	841.811
13.7953	2171.42	865.216
13.8891	2139.28	878.181
13.9829	2103.09	874.155
14.0768	2111.08	939.042
14.1706	2181.81	1005.05
14.2645	2185	1034.67
14.3583	2214.27	1097.35
14.4522	2155.35	1045.78
14.546	2124.72	949.001
14.6399	2152.66	852.833
14.7337	2102.31	697.647
14.8276	2118.38	659.948
14.9214	2152.97	611.428
15.0152	2140.32	582.084
15.1091	2153.54	580.741
15.2029	2146.85	580.029
15.2968	2097.59	544.848
15.3906	2118.37	556.049
15.4845	2126.26	558.399
15.5783	2057.69	559.294
15.6722	2105.26	573.025
15.766	2063.9	524.621
15.8598	2104.54	527.954
15.9537	2191.14	529.679
16.0475	2163.62	568.512
16.1414	2239.14	536.81
16.2352	2248.47	567.919
16.3291	2255.85	607.501
16.4229	2191.14	653.224
16.5168	2301.23	713.103
16.6106	2233.92	744.127
16.7045	2283.44	750.647
16.7983	2226.46	707.85
16.8921	2251.07	633.92
16.986	2091.08	586.544
17.0798	2123.15	562.03
17.1737	2079.89	545.52
17.2675	2046.15	549.083
17.3614	2108.09	568.104
17.4552	1985.51	547.971
17.5491	2060.47	538.896
17.6429	2024.26	533.939
17.7368	1974.15	569.151
17.8306	2023.08	535.274
17.9244	2047.33	551.619
18.0183	1964.68	595.825
18.1121	1869.57	611.431
18.206	1850.45	625.122
18.2998	1799.18	656.523
18.3937	1779.62	653.26
18.4875	1810.1	677.913
18.5814	1816.15	689.714
18.6752	1798.36	716.023
18.7691	1773.41	725.703
18.8629	1789.3	746.414
18.9567	1780.46	755.476
19.0506	1783.59	765.102
19.1444	1760.48	767.886
19.2383	1716.11	798.469
19.3321	1737.01	829.181
19.426	1751.44	835.748
19.5198	1787.01	786.93
19.6137	1816.07	775.442
19.7075	1814.63	776.72
19.8014	1822.44	787.904
19.8952	1873.07	761.744
19.989	1926.66	703.689
20.0829	1923.05	702.722
20.1767	1935.13	715.658
20.2706	1990.48	731.674
20.3644	1959.6	745.475
20.4583	1938.75	734.896
20.5521	1945.2	762.053
20.646	1969.36	781.538
20.7398	1964.3	739.292
20.8336	1968.6	707.122
20.9275	1935.86	707.081
21.0213	1981.04	698.104
21.1152	1963.25	710.696
21.209	1897.95	693.953
21.3029	1926.28	705.594
21.3967	1856.49	742.52
21.4906	1822.13	736.998
21.5844	1797.58	736.576
21.6783	1790.42	712.653
21.7721	1824.33	700.487
21.8659	1831.07	701.242
21.9598	1814.56	680.712
22.0536	1736.06	683.666
22.1475	1723.67	700.679
22.2413	1709.38	731.653
22.3352	1670.76	764.904
22.429	1608.68	736.986
22.5229	1539.34	713.617
22.6167	1542.67	718.363
22.7106	1492.72	711.895
22.8044	1404.89	706.965
22.8982	1311.66	707.08
22.9921	1351.06	719.685
23.0859	1337.4	739.01
23.1798	1398.7	775.177
23.2736	1338.85	794.536
23.3675	1335.34	811.131
23.4613	1347.89	805.913
23.5552	1347.09	801.525
23.649	1432.89	828.087
23.7429	1475.47	828.488
23.8367	1479.46	818.091
23.9305	1537.14	831.313
24.0244	1525.09	873.681
24.1182	1569.8	870.483
24.2121	1580.38	841.422
24.3059	1591.49	820.642
24.3998	1561.39	806.507
24.4936	1575.46	772.333
24.5875	1591.06	760.687
24.6813	1623.18	768.076
24.7752	1675.19	768.997
24.869	1690.79	765.662
24.9628	1685.33	749.803
25.0567	1674.22	754.964
25.1505	1725.41	743.283
25.2444	1730.3	754.281
25.3382	1703.82	727.261
25.4321	1794.95	701.399
25.5259	1836.61	699.14
25.6198	1821.63	685.235
25.7136	1907.41	661.408
25.8074	2005.76	648.216
25.9013	1968.81	667.308
25.9951	2034.88	617.313
26.089	2020.62	682.072
26.1828	2099.56	711.86
26.2767	2101.87	722.73
26.3705	2141.61	683.471
26.4644	2124.61	651.898
26.5582	2250.63	697.767
26.6521	2216.79	663.871
26.7459	2244.36	664.083
26.8397	2214.79	622.922
26.9336	2233.77	576.227
27.0274	2270.47	523.346
27.1213	2243.18	534.071
27.2151	2272.38	517.406
27.309	2283.99	539.72
27.4028	2241.39	534.895
27.4967	2282.48	493.981
27.5905	2331.32	535.725
27.6844	2301.91	515.565
27.7782	2246.25	503.273
27.872	2190.98	516.317
27.9659	2187.34	527.052
28.0597	2203.4	523.054
28.1536	2190.17	498.966
28.2474	2156.1	494.221
28.3413	2098.05	573.947
28.4351	2037.85	565.298
28.529	2034.31	542.765
28.6228	1956.38	598
28.7167	1877.57	596.595
28.8105	1818.08	620.579
28.9043	1783.78	605.801
28.9982	1733.17	655.785
29.092	1684.59	684.497
29.1859	1636.46	611.799
29.2797	1586.27	618.945
29.3736	1537.19	606.727
29.4674	1538.82	625.514
29.5613	1503.94	629.922
29.6551	1474.23	631.927
29.7489	1410.36	637.118
29.8428	1416.61	634.733
29.9366	1390.05	675.499
30.0305	1264.13	671.498
30.1243	1349.71	641.768
30.2182	1300.66	643.915
30.312	1300.43	653.409
30.4059	1260.65	666.159
30.4997	1246.63	680.623
30.5936	1188.65	712.579
30.6874	1180.06	687.825
30.7812	1179.06	671.708
30.8751	1150.05	700.617
30.9689	1109.22	685.754
31.0628	1063.43	684.623
31.1566	1076.17	680.786
31.2505	1065.66	696.284
31.3443	1048.6	652.695
31.4382	1073.85	626.071
31.532	1023.37	694.98
31.6259	1030.81	683.802
31.7197	992.389	698.743
31.8135	1011.25	667.836
31.9074	1048.43	692.775
32.0012	993.636	676.72
32.0951	1013	702.28
32.1889	958.543	744.075
32.2828	931.975	809.132
32.3766	957.889	806.592
32.4705	972.175	788.532
32.5643	974.576	800.638
32.6582	962.701	781.474
32.752	984.542	758.11
32.8458	947.92	734.088
32.9397	944.152	753.76
33.0335	978.193	782.896
33.1274	928.18	772.629
33.2212	945.584	761.612
33.3151	937.345	721.917
33.4089	911.581	731.073
33.5028	930.36	725.546
33.5966	909.181	704.358
33.6905	923.079	701.728
33.7843	937.572	684.681
33.8781	914.413	648.64
33.972	916.924	626.176
34.0658	913.065	665.342
34.1597	924.625	693.031
34.2535	958.271	699.351
34.3474	968.599	702.04
34.4412	903.141	667.746
34.5351	916.358	615.417
34.6289	927.822	590.81
34.7227	906.618	573.867
34.8166	907.739	567.801
34.9104	939.943	560.616
35.0043	943.851	540.57
35.0981	941.714	517.5
35.192	923.846	505.289
35.2858	942.872	505.52
35.3797	932.03	492.086
35.4735	927.196	494.342
35.5674	953.438	518.377
35.6612	952.632	493.825
35.755	964.583	485.318
35.8489	994.427	505.333
35.9427	1011.26	475.317
36.0366	1047.47	459.095
36.1304	1057.01	480.125
36.2243	1036.67	487.544
36.3181	1056.73	461.608
36.412	1062.32	463.554
36.5058	1099.69	462.342
36.5997	1126.98	440.554
36.6935	1071.97	447.82
36.7873	1109.29	433.376
36.8812	1206.49	438.16
36.975	1206.21	448.965
37.0689	1230.96	440.903
37.1627	1273.48	420.677
37.2566	1304.05	416.62
37.3504	1330.18	423.743
37.4443	1392.55	450.253
37.5381	1427.15	443.064
37.632	1488.48	406.718
37.7258	1578.23	411.005
37.8196	1633.78	423.76
37.9135	1657.81	394.337
38.0073	1788	402.888
38.1012	1815.15	412.407
38.195	1907.13	405.85
38.2889	1936.86	439.479
38.3827	1997.95	441.758
38.4766	2043.18	430.471
38.5704	2083.29	433.866
38.6642	2171.48	433.984
38.7581	2200.97	420.457
38.8519	2255.91	418.213
38.9458	2224.59	412.685
39.0396	2301.22	425.948
39.1335	2299.32	427.399
39.2273	2272.47	441.435
39.3212	2207.22	462.234
39.415	2225.56	459.528
39.5089	2108.22	476.689
39.6027	2033.28	513.437
39.6965	2004.24	524.793
39.7904	1953.17	538.348
39.8842	1861.71	574.267
39.9781	1868.9	535.385
40.0719	1805.77	592.08
40.1658	1716.13	577.753
40.2596	1743.82	681.37
40.3535	1675.5	705.175
40.4473	1634.54	746.991
40.5412	1573.25	720.047
40.635	1627.72	680.731
40.7288	1608.63	678.58
40.8227	1503.99	713.823
40.9165	1543.52	705.398
41.0104	1497.96	707.488
41.1042	1511.88	717.742
41.1981	1536.32	703.325
41.2919	1507.29	741.838
41.3858	1444.97	753.33
41.4796	1414.58	749.584
41.5735	1432.6	777.36
41.6673	1414.48	751.804
41.7611	1428.04	718.297
41.855	1400.6	726.393
41.9488	1387.27	673.832
42.0427	1334.85	672.964
42.1365	1330.25	672.27
42.2304	1356.22	677.736
42.3242	1337.73	673.092
42.4181	1349.15	665.155
42.5119	1363.18	677.512
42.6058	1363.67	688.863
42.6996	1319.01	669.799
42.7934	1314.58	659.385
42.8873	1307.56	702.793
42.9811	1313.8	642.901
43.075	1296.96	650.143
43.1688	1317.67	649.096
43.2627	1319.36	678.494
43.3565	1302.44	638.063
43.4504	1313.02	652.079
43.5442	1297.68	638.168
43.6381	1330.25	669.727
43.7319	1370.26	681.367
43.8257	1344.72	668.715
43.9196	1350.35	619.295
44.0134	1350.15	613.208
44.1073	1355.26	579.49
44.2011	1419.94	574.729
44.295	1430.94	604.956
44.3888	1410.44	583.011
44.4827	1445.47	614.42
44.5765	1489.39	594.668
44.6703	1511.04	563.187
44.7642	1498.82	555.089
44.858	1526.8	554.401
44.9519	1564.94	571.678
45.0457	1572.19	563.326
45.1396	1610.48	537.781
45.2334	1581.55	559.062
45.3273	1578.94	530.689
45.4211	1617.83	574.299
45.515	1684.92	534.777
45.6088	1704.04	522.152
45.7026	1742.49	515.227
45.7965	1706.49	551.48
45.8903	1702.74	559.397
45.9842	1764.79	564.892
46.078	1793.82	542.987
46.1719	1777.41	531.983
46.2657	1814.69	530.291
46.3596	1952.32	524.946
46.4534	1907.82	512.59
46.5473	1959.48	508.419
46.6411	2055.8	499.906
46.7349	2058	493.876
46.8288	2096.41	489.877
46.9226	2026.6	504.039
47.0165	2121.64	500.133
47.1103	2138.84	490.311
47.2042	2149.63	542.73
47.298	2250.09	534.755
47.3919	2332.72	527.625
47.4857	2390.35	539.954
47.5796	2459.85	531.487
47.6734	2546.16	524.553
47.7672	2680.92	550.917
47.8611	2607.86	543.086
47.9549	2766.86	550.423
48.0488	2831.55	595.606
48.1426	2910.23	599.618
48.2365	2942.9	580.166
48.3303	3130.7	561.974
48.4242	3241.7	569.791
48.518	3307.83	588.176
48.6118	3403.13	586.945
48.7057	3555.21	603.005
48.7995	3643.29	634.095
48.8934	3754.17	647.638
48.9872	3903.5	612.575
49.0811	4084.93	611.84
49.1749	4223.74	652.964
49.2688	4546.44	655.065
49.3626	4637.71	664.388
49.4565	4774.66	667.249
49.5503	5067.55	662.669
49.6441	5225.8	649.174
49.738	5542.35	650.387
49.8318	5865.81	678.898
49.9257	5968.58	700.834
50.0195	6195.86	687.23
50.1134	6430.16	683.876
50.2072	6626.99	705.779
50.3011	6890.57	735.231
50.3949	7034.39	745.096
50.4888	7016.28	774.402
50.5826	7042.07	742.146
50.6764	7067.38	718.426
50.7703	6978	738.716
50.8641	6943.13	759.19
50.958	7030.76	782.789
51.0518	7155.63	784.866
51.1457	7196.22	774.825
51.2395	7137.5	775.213
51.3334	7055.41	803.94
51.4272	7026.4	840.38
51.5211	7010.23	865.24
51.6149	7102.75	876.928
51.7087	7214.03	899.884
51.8026	7263.22	922.079
51.8964	7276.35	925.973
51.9903	7314.21	954.83
52.0841	7543.25	986.234
52.178	7848.78	1027.3
52.2718	8162.89	1061.69
52.3657	8559.48	1099.9
52.4595	8799.51	1148.08
52.5533	8968.07	1283.59
52.6472	9343.12	1389.83
52.741	9722.71	1414.75
52.8349	9984.47	1472.59
52.9287	10307.9	1538.83
53.0226	10763	1620.51
53.1164	11088.9	1660.24
53.2103	11430.7	1699.94
53.3041	11722.1	1663.17
53.398	11982.2	1700.34
53.4918	12306.8	1883.2
53.5856	12460.4	2073.72
53.6795	12820.7	2122.27
53.7733	13214.9	2018.54
53.8672	13387.6	1890.55
53.961	13632.5	1711.69
54.0549	13840.7	1627.58
54.1487	13934.4	1527.22
54.2426	13949.3	1387.88
54.3364	13999.1	1329.45
54.4303	14159.7	1280.6
54.5241	14119.2	1233.37
54.6179	14111.8	1151.33
54.7118	14476.2	1114.27
54.8056	14166.6	1069.04
54.8995	13884.7	1078.91
54.9933	13459	1080.72
55.0872	13100.4	1058.39
55.181	12141.2	1088.44
55.2749	11429.9	1058.36
55.3687	10308.9	1047.84
55.4626	9793.24	1068.69
55.5564	8686.49	1142.91
55.6502	7833.1	1272.83
55.7441	7032.22	1387.49
55.8379	6116	1438.21
55.9318		1314.99
56.0256		1178.22
56.1195		1039.72
56.2133		847.909
56.3072		779.628
56.401		723.191
56.4949		681.352
56.5887		646.774
56.6825		608.058
56.7764		606.515
56.8702		579.449
56.9641		582.687
57.0579		574.639
57.1518		593.318
57.2456		556

## Sheet: L_%Ciliated cells
Organoid#	Inner cells	Outer cells
1	0	28
2	33.3333	55.5556
3	0	63.6364
4	0	16.6667
5	0	13.7931
6	0	77.7778
7	0	12.5
8	12.5	46.6667
9	40	33.3333
10	50	55.5556
11	15.3846	27.2727
12	50	44.4444
13	0	18.1818
14	0	38.4615
15	12.5	31.25
16	66.6667	38.4615
17	33.3333	33.3333
18	12.8205	84.6154
19	10.8108	20.9677
20	100	15.9091
21	14.2857	55
22	35.2941	73.913
23	20	31.5789
24	33.3333	76.5957
25	77.7778	45.7143
26	20	67.7419
