# Supplementary material for: EMT-ciliary signaling in quasi-mesenchymal-stem-like cells drives therapeutic resistance and is a druggable vulnerability in triple-negative breast cancer
Source: EMBO Mol Med. 2025 Aug 26;17(10):2536–61. doi: 10.1038/s44321-025-00289-1 (PMC12514032; doi:10.1038/s44321-025-00289-1)
Supplement: Supplementary file 11 — Dataset EV6 [file 44321_2025_289_MOESM11_ESM.zip › EMM-2025-21514_SourceData_Figure 1/1F-H/Quantification_file2.xlsx]

## Sheet: F_%Ecad+_Vim+cells
	Patient#
Organoid#	1	2	3	4	5	6	7
1	100	85.7143	100	100	100	100	100
2	100	100	100	100	100	100	100
3	100	100	100	57.1429	91.8033	100	100
4	94.2857	27.2727	100	100	100	100	100
5	90.625	52.9412	100	100	100	100	100
6	100	100	100	83.3333	100	100
7	100	100	100	0	100
8		0	100	0
9		100	100	0
10			100	0
11			100
12			100
13			92.3077
14			100

## Sheet: G_%Ciliatedcells
	Patient#
Organoid#	1	2	3	4	5	6	7
1	46.6667	21.4286	58.8235	50	27.7778	16.6667	68.18
2	66.6667	33.3333	42.8571	0	60	14.2857	43.75
3	50	20	60	0	22.9508	14.6853	48.53
4	2.85714	0	30	22.2222	25	9.72222	45.33
5	15.625	23.5294	13.3333	20	53.3333	7.89474	61.11
6	66.6667	0	28.5714	13.3333	47.0588	16.6667	37.11
7	12.5	50	41.1765	0	25
8		0	14.2857	0
9		6.66667	27.2727	0
10			0	0
11			25
12			14.2857
13			34.6154
14			42.8571

## Sheet: H_%Ciliated cells
Organoid#	Vim-	Vim+
1	0	46.6667
2	0	66.6667
3	0	50
4	0	3.0303
5	25	17.2414
6	0	66.6667
7	0	12.5
8	0	25
9	0	33.3333
10	0	20
11	0	0
12	0	22.2222
13	0	0
14	0	50
15		6.66667
16		58.8235
17		42.8571
18		60
19		30
20		13.3333
21		28.5714
22		41.1765
23		14.2857
24		27.2727
25		0
26		25
27		14.2857
28		37.5
29		42.8571
30		50
31		0
32		0
33		22.2222
34		20
35		16
36		27.7778
37		60
38		25
39		25
40		53.3333
41		47.0588
42		25
43		16.6667
44		14.2857
45		14.6853
46		9.72222
47		7.89474
48		16.6667
49		68.18
50		43.75
51		48.53
52		45.33
53		61.11
54		37.11
