# Supplementary material for: EMT-ciliary signaling in quasi-mesenchymal-stem-like cells drives therapeutic resistance and is a druggable vulnerability in triple-negative breast cancer
Source: EMBO Mol Med. 2025 Aug 26;17(10):2536–61. doi: 10.1038/s44321-025-00289-1 (PMC12514032; doi:10.1038/s44321-025-00289-1)
Supplement: Supplementary file 12 — Movie EV1 [file 44321_2025_289_MOESM12_ESM.zip]

Archive with 19 entries (17 files):
- EMM-2025-21514_SourceData_Figure 2/
- EMM-2025-21514_SourceData_Figure 2/.DS_Store
- __MACOSX/EMM-2025-21514_SourceData_Figure 2/._.DS_Store
- EMM-2025-21514_SourceData_Figure 2/2A/
- EMM-2025-21514_SourceData_Figure 2/2A/PDOs-Pat.6_Doxo.tif
- EMM-2025-21514_SourceData_Figure 2/2A/PDOs-Pat.7_Doxo.tif
- EMM-2025-21514_SourceData_Figure 2/2A/PDOs-Pat.7_Taxol.tif
- EMM-2025-21514_SourceData_Figure 2/2A/.DS_Store
- __MACOSX/EMM-2025-21514_SourceData_Figure 2/2A/._.DS_Store
- EMM-2025-21514_SourceData_Figure 2/2A/PDOs-Pat.3_CTL.tif
- __MACOSX/EMM-2025-21514_SourceData_Figure 2/2A/._PDOs-Pat.3_CTL.tif
- EMM-2025-21514_SourceData_Figure 2/2A/PDOs-Pat.6_Taxol.tif
- EMM-2025-21514_SourceData_Figure 2/2A/PDOs-Pat.3_Taxol.tif
- EMM-2025-21514_SourceData_Figure 2/2A/PDOs-Pat.7_CTL.tif
- EMM-2025-21514_SourceData_Figure 2/2A/PDOs-Pat.6_CTL.tif
- __MACOSX/EMM-2025-21514_SourceData_Figure 2/2A/._PDOs-Pat.6_CTL.tif
- EMM-2025-21514_SourceData_Figure 2/2A/Quantification_file4.xlsx
- __MACOSX/EMM-2025-21514_SourceData_Figure 2/2A/._Quantification_file4.xlsx
- EMM-2025-21514_SourceData_Figure 2/2A/PDOs-Pat.3_Doxo.tif
