# Supplementary material for: EMT-ciliary signaling in quasi-mesenchymal-stem-like cells drives therapeutic resistance and is a druggable vulnerability in triple-negative breast cancer
Source: EMBO Mol Med. 2025 Aug 26;17(10):2536–61. doi: 10.1038/s44321-025-00289-1 (PMC12514032; doi:10.1038/s44321-025-00289-1)
Supplement: Supplementary file 12 — Movie EV1 [file 44321_2025_289_MOESM12_ESM.zip › EMM-2025-21514_SourceData_Figure 2/2A/Quantification_file4.xlsx]

## Sheet: %Ciliated cells
	Pat.3											Pat.6					Pat.7
CTL	1.63	1.17	1.63	1	0.56	0.86	0.84	1.12	0.98	0.87		0.318557	1	1.42512	1.85825	0.631321	1.83784	1.18919	1.32432	1.21622	1.64865	1	1	1.14286	1.42857	1.42857	1.28571	1.33333	1.95652	1	1.30435	1	1.43478	1.3913
Doxo.	1.57	1.63	1.79	1.03	0.97	1.8	2.19	1.89	0.82	1.68		2.14461	0.949124	0.972517	1.6018		1.72973	1.81081	1.83784	1.35135	2.10811	1.51351	1.43243	2	1.42857	2.95238	4.33333	1.85714	1.90476	1.6087	2.6087	2.13043	2.73913	1.91304	1.73913
Taxol	1.57	1.22	1.22	1.21	1.77	1.43	1.08	1.37	1.76	1.89	1.22	1.32406	3.58376	1.14149	2.25929	1.58029	1.89189	1.67568	1.78378	2.43243	1.91892	1.86486	1.72973	2.57143	1.71429	1.71429	1.61905	0.428571	3.19048	1.86957	0.913043	2	0.652174	1.6087	0.73913
