# Supplementary material for: EMT-ciliary signaling in quasi-mesenchymal-stem-like cells drives therapeutic resistance and is a druggable vulnerability in triple-negative breast cancer
Source: EMBO Mol Med. 2025 Aug 26;17(10):2536–61. doi: 10.1038/s44321-025-00289-1 (PMC12514032; doi:10.1038/s44321-025-00289-1)
Supplement: Supplementary file 13 — Movie EV2 [file 44321_2025_289_MOESM13_ESM.zip]

Archive with 50 entries (40 files):
- EMM-2025-21514_SourceData_Figure 3/
- EMM-2025-21514_SourceData_Figure 3/3E/
- EMM-2025-21514_SourceData_Figure 3/3B/
- EMM-2025-21514_SourceData_Figure 3/3C/
- EMM-2025-21514_SourceData_Figure 3/3D/
- EMM-2025-21514_SourceData_Figure 3/.DS_Store
- __MACOSX/EMM-2025-21514_SourceData_Figure 3/._.DS_Store
- EMM-2025-21514_SourceData_Figure 3/3H/
- EMM-2025-21514_SourceData_Figure 3/3A/
- EMM-2025-21514_SourceData_Figure 3/3F/
- EMM-2025-21514_SourceData_Figure 3/3G/
- EMM-2025-21514_SourceData_Figure 3/3I/
- EMM-2025-21514_SourceData_Figure 3/3E/Quantification_file7.xlsx
- __MACOSX/EMM-2025-21514_SourceData_Figure 3/3E/._Quantification_file7.xlsx
- EMM-2025-21514_SourceData_Figure 3/3B/PDOs-Pat.3_Nao-3.tif
- EMM-2025-21514_SourceData_Figure 3/3B/PDOs-Pat.3_CTL.tif
- EMM-2025-21514_SourceData_Figure 3/3B/PDOs-Pat.7_CTL.tif
- EMM-2025-21514_SourceData_Figure 3/3B/PDOs-Pat.6_CTL.tif
- EMM-2025-21514_SourceData_Figure 3/3B/PDOs-Pat.7_Nao-3.tif
- EMM-2025-21514_SourceData_Figure 3/3B/PDOs-Pat.6_Nao-3.tif
- EMM-2025-21514_SourceData_Figure 3/3C/Quantification_file6.xlsx
- __MACOSX/EMM-2025-21514_SourceData_Figure 3/3C/._Quantification_file6.xlsx
- EMM-2025-21514_SourceData_Figure 3/3D/PDOs-Pat.6_0.001uM.tif
- __MACOSX/EMM-2025-21514_SourceData_Figure 3/3D/._PDOs-Pat.6_0.001uM.tif
- EMM-2025-21514_SourceData_Figure 3/3D/PDOs-Pat.6_10uM.tif
- __MACOSX/EMM-2025-21514_SourceData_Figure 3/3D/._PDOs-Pat.6_10uM.tif
- EMM-2025-21514_SourceData_Figure 3/3H/Nao-3+Tax.fcs
- EMM-2025-21514_SourceData_Figure 3/3H/CTL.fcs
- EMM-2025-21514_SourceData_Figure 3/3H/Nao-3.fcs
- EMM-2025-21514_SourceData_Figure 3/3H/Tax.fcs
- EMM-2025-21514_SourceData_Figure 3/3A/.DS_Store
- __MACOSX/EMM-2025-21514_SourceData_Figure 3/3A/._.DS_Store
- EMM-2025-21514_SourceData_Figure 3/3A/Quantification_file5.xlsx
- __MACOSX/EMM-2025-21514_SourceData_Figure 3/3A/._Quantification_file5.xlsx
- EMM-2025-21514_SourceData_Figure 3/3F/PDO_Pat.7_CTL.tif
- EMM-2025-21514_SourceData_Figure 3/3F/PDO_Pat.6_Taxol+Nao-3.tif
- EMM-2025-21514_SourceData_Figure 3/3F/PDO_Pat.6_CTL.tif
- EMM-2025-21514_SourceData_Figure 3/3F/PDO_Pat.6_Taxol.tif
- EMM-2025-21514_SourceData_Figure 3/3F/PDO_Pat.7_Taxol+Nao-3.tif
- EMM-2025-21514_SourceData_Figure 3/3F/PDO_Pat.3_Nao-3.tif
- EMM-2025-21514_SourceData_Figure 3/3F/PDO_Pat.7_Taxol.tif
- EMM-2025-21514_SourceData_Figure 3/3F/PDO_Pat.6_Nao-3.tif
- EMM-2025-21514_SourceData_Figure 3/3F/PDO_Pat.3_CTL.tif
- EMM-2025-21514_SourceData_Figure 3/3F/PDO_Pat.3_Taxol.tif
- EMM-2025-21514_SourceData_Figure 3/3F/PDO_Pat.3_Tax+Nao-3.tif
- EMM-2025-21514_SourceData_Figure 3/3F/PDO_Pat.7_Nao-3.tif
- EMM-2025-21514_SourceData_Figure 3/3G/Quantification_file8.xlsx
- __MACOSX/EMM-2025-21514_SourceData_Figure 3/3G/._Quantification_file8.xlsx
- EMM-2025-21514_SourceData_Figure 3/3I/Quantification_file9.xlsx
- __MACOSX/EMM-2025-21514_SourceData_Figure 3/3I/._Quantification_file9.xlsx
