# Supplementary material for: EMT-ciliary signaling in quasi-mesenchymal-stem-like cells drives therapeutic resistance and is a druggable vulnerability in triple-negative breast cancer
Source: EMBO Mol Med. 2025 Aug 26;17(10):2536–61. doi: 10.1038/s44321-025-00289-1 (PMC12514032; doi:10.1038/s44321-025-00289-1)
Supplement: Supplementary file 13 — Movie EV2 [file 44321_2025_289_MOESM13_ESM.zip › EMM-2025-21514_SourceData_Figure 3/3E/Quantification_file7.xlsx]

## Sheet: %Ciliated cells
log[Nao-3], M	%Ciliated cells/organoid
-9	33	67	56	48	36	31	30	57
-8	15	40	29	39	40	37	44	56
-7	18	20	21	43	33	20	29	28	6
-6	17	0	5	19	10	2	7	38	6
-5	7	18	27	8	8	15	0	14	15	4	29
