# Supplementary material for: EMT-ciliary signaling in quasi-mesenchymal-stem-like cells drives therapeutic resistance and is a druggable vulnerability in triple-negative breast cancer
Source: EMBO Mol Med. 2025 Aug 26;17(10):2536–61. doi: 10.1038/s44321-025-00289-1 (PMC12514032; doi:10.1038/s44321-025-00289-1)
Supplement: Supplementary file 13 — Movie EV2 [file 44321_2025_289_MOESM13_ESM.zip › EMM-2025-21514_SourceData_Figure 3/3C/Quantification_file6.xlsx]

## Sheet: % Ciliated
		Pat.3						Pat.6						Pat.7
CTL		49	28	30	37	28	35	30	47	33	40	35	22	50	61	45	16	39	67
Nao-3		6	2	10	27	15	8	2	0	7	0	0	5	18	6	2	1	0	0
