# Supplementary material for: EMT-ciliary signaling in quasi-mesenchymal-stem-like cells drives therapeutic resistance and is a druggable vulnerability in triple-negative breast cancer
Source: EMBO Mol Med. 2025 Aug 26;17(10):2536–61. doi: 10.1038/s44321-025-00289-1 (PMC12514032; doi:10.1038/s44321-025-00289-1)
Supplement: Supplementary file 13 — Movie EV2 [file 44321_2025_289_MOESM13_ESM.zip › EMM-2025-21514_SourceData_Figure 3/3A/Quantification_file5.xlsx]

## Sheet: Feuil1
	Log2FC TRT/CTL
A10_394	0.999128
A10_395	1.1172
A10_397	0.67344
A10_400	1.16765
A10_401	1.03815
A10_402	0.934203
A10_408	0.025
A10_409	0.748059
A10_410	1.0649
A10_422	0.938452
A10_428	0.746358
A10_430	0.874902
A11_395	0.761778
A11_396	0.924988
A11_397	1.01457
A11_400	1.06896
A11_401	1.01971
A11_402	0.986685
A11_404	0.746976
A11_405	1.07717
A11_406	1.27165
A11_407	0.808784
A11_408	0.894555
A11_409	0.801048
A11_410	0.930411
A11_416	0.982835
A11_418	1.24505
A11_419	0.961604
A11_420	0.831917
A11_422	1.50918
A11_428	0.770041
A11_429	0.505999
A11_430	0.784164
A11_431	0.722419
A11_432	1.12144
A11_433	0.641064
A2_394	0.939372
A2_395	0.790527
A2_396	1.0345
A2_397	0.585155
A2_401	0.870205
A2_402	0.912521
A2_403	0.999614
A2_404	0.896722
A2_405	0.025
A2_406	0.821994
A2_409	0.927807
A2_410	0.940187
A2_414	1.09688
A2_416	0.830886
A2_417	0.917425
A2_418	1.97762
A2_419	0.809648
A2_420	1.00972
A2_426	1.71185
A2_428	1.13889
A2_429	0.92616
A2_430	0.859834
A2_431	0.81923
A2_432	0.572302
A2_433	0.58955
A3_394	0.849527
A3_395	1.09969
A3_397	1.68586
A3_401	1.02177
A3_402	0.924636
A3_403	0.999602
A3_405	1.83759
A3_406	0.719253
A3_407	1.27132
A3_409	0.873736
A3_410	0.979696
A3_417	0.975532
A3_420	0.680916
A3_422	1.3973
A4_393	0.967353
A4_395	0.025
A4_397	0.537534
A4_402	1.07725
A4_405	1.12274
A4_407	1.49794
A4_410	0.908012
A4_417	0.840066
A4_422	1.30726
A5_402	0.649854
A5_405	1.16532
A5_410	0.97772
A5_417	0.905511
A5_422	0.992943
A6_407	0.789462
A6_410	0.767414
A7_407	1.2506
A7_410	0.968273
A8_407	1.18622
A8_410	0.9082
A9_395	0.85263
A9_409	0.602598
A9_410	0.823293
B10_394	0.817157
B10_396	0.984493
B10_399	1.13211
B10_400	0.979509
B10_401	1.02541
B10_402	0.900053
B10_403	1.90486
B10_404	1.21931
B10_405	1.95752
B10_406	2.06145
B10_409	1.14469
B10_410	0.955751
B10_411	0.874776
B10_414	1.54164
B10_416	0.7922
B10_417	1.04131
B10_418	1.41845
B10_419	1.18327
B10_422	1.39261
B10_423	1.04171
B10_425	0.662375
B10_429	0.863734
B10_430	0.918408
B10_433	0.748134
B11_393	0.80887
B11_394	0.842864
B11_395	0.689973
B11_396	0.971684
B11_397	1.05432
B11_401	1.00878
B11_402	1.17702
B11_403	1.08083
B11_404	0.904914
B11_405	1.41888
B11_406	1.25486
B11_408	0.992413
B11_409	0.805754
B11_410	1.11816
B11_411	0.932415
B11_416	0.954813
B11_418	1.28218
B11_419	0.938898
B11_420	1.07906
B11_422	1.32113
B11_424	0.732016
B11_426	1.1794
B11_428	0.922376
B11_429	0.947709
B11_430	0.864934
B11_431	0.520292
B11_433	0.866105
B2_393	0.720906
B2_394	1.04614
B2_395	0.787997
B2_396	0.889231
B2_397	1.07794
B2_399	0.866259
B2_400	1.07245
B2_401	1.03521
B2_402	0.765258
B2_403	1.113
B2_404	1.11179
B2_405	1.1043
B2_406	1.1984
B2_407	0.99117
B2_409	1.06146
B2_410	1.00009
B2_411	1.04472
B2_416	1.00626
B2_417	1.12698
B2_418	1.06406
B2_419	1.00548
B2_420	1.00169
B2_422	1.94018
B2_423	0.759435
B2_425	0.694805
B2_426	1.75102
B2_427	0.585368
B2_428	0.951883
B2_429	0.984723
B2_430	0.827939
B2_432	1.0374
B2_433	0.692263
B3_393	1.84014
B3_394	1.04441
B3_395	0.70472
B3_397	1.03628
B3_399	1.02185
B3_400	0.902767
B3_401	1.04222
B3_402	0.727284
B3_403	1.03377
B3_404	1.225
B3_405	1.19926
B3_406	1.03518
B3_407	1.65257
B3_409	0.916241
B3_410	1.0092
B3_411	1.03583
B3_414	0.977505
B3_416	1.05429
B3_417	1.14225
B3_418	1.22595
B3_419	1.00957
B3_420	1.11523
B3_422	0.836616
B3_423	1.11267
B3_424	0.584832
B3_425	0.666036
B3_426	1.52756
B3_427	1.80696
B3_428	0.791577
B3_429	1.1693
B3_431	0.931964
B3_432	0.876995
B3_433	0.646638
B4_394	1.93626
B4_395	0.676656
B4_396	0.886341
B4_397	0.719798
B4_399	1.02307
B4_400	0.991067
B4_401	0.924741
B4_402	1.25094
B4_403	1.07597
B4_404	0.90954
B4_405	1.15428
B4_406	1.66063
B4_407	1.46956
B4_409	0.669669
B4_410	0.88812
B4_411	0.938811
B4_414	0.985017
B4_416	0.523397
B4_417	1.19749
B4_418	1.44387
B4_419	1.07071
B4_420	1.00825
B4_422	1.21198
B4_423	1.03706
B4_424	1.37515
B4_425	0.863447
B4_429	0.985248
B5_394	0.929695
B5_395	0.798498
B5_396	0.902899
B5_400	0.920621
B5_401	0.71627
B5_402	0.885052
B5_403	0.952097
B5_404	0.764849
B5_405	1.10019
B5_406	1.43531
B5_407	1.28911
B5_409	0.847355
B5_410	0.944877
B5_411	0.930476
B5_416	0.71147
B5_417	0.888032
B5_418	1.22509
B5_419	1.00435
B5_422	0.893833
B5_423	0.780084
B5_425	0.712086
B6_393	1.86175
B6_394	0.815543
B6_395	0.732993
B6_400	0.861614
B6_401	0.900741
B6_402	0.962513
B6_403	1.06386
B6_404	0.858419
B6_405	1.16909
B6_406	1.18599
B6_407	0.941077
B6_408	1.4466
B6_409	0.834138
B6_410	0.800247
B6_411	1.01812
B6_417	0.856315
B6_418	1.40836
B6_419	0.805396
B6_420	1.02106
B6_422	0.778682
B6_423	1.31685
B7_393	0.738228
B7_394	0.904757
B7_395	0.818628
B7_397	0.671584
B7_398	0.535598
B7_399	0.575818
B7_400	0.724505
B7_401	1.03196
B7_402	0.882826
B7_403	1.10015
B7_404	0.817368
B7_405	1.13528
B7_406	1.3236
B7_407	0.541126
B7_408	1.46563
B7_409	1.00724
B7_410	0.77759
B7_411	0.635661
B7_416	0.753362
B7_418	1.52116
B7_419	1.1915
B7_420	0.927646
B7_422	1.17105
B7_423	0.401282
B7_424	1.08018
B7_425	0.503587
B8_393	0.539552
B8_394	0.753296
B8_395	0.701143
B8_396	0.860833
B8_397	0.675042
B8_399	0.918545
B8_400	1.11111
B8_401	0.699426
B8_402	0.923049
B8_403	1.23085
B8_404	0.878011
B8_405	1.08272
B8_406	1.43292
B8_407	0.904174
B8_408	1.83063
B8_409	0.881279
B8_411	0.898871
B8_416	0.902008
B8_417	0.606735
B8_418	1.40386
B8_419	1.01409
B8_420	0.916026
B8_422	1.15209
B8_423	1.32405
B8_425	0.6557
B8_426	0.937019
B9_393	0.579157
B9_394	1.05244
B9_396	0.860162
B9_397	0.69445
B9_400	1.04742
B9_401	0.933094
B9_402	1.02622
B9_403	0.897512
B9_404	0.825136
B9_405	1.45826
B9_406	1.40196
B9_407	1.1773
B9_408	1.56145
B9_409	0.848629
B9_410	0.951485
B9_411	0.751266
B9_414	1.14548
B9_416	0.873049
B9_417	0.979286
B9_418	1.22463
B9_419	1.227
B9_420	0.865132
B9_422	1.0517
B9_423	0.898614
B9_424	0.686376
B9_426	1.68921
B9_433	1.69931
C10_393	0.880129
C10_394	0.958318
C10_395	0.629958
C10_396	0.825675
C10_399	0.943812
C10_400	0.971584
C10_402	1.1067
C10_403	1.19302
C10_404	0.888358
C10_405	1.42767
C10_406	1.5422
C10_407	1.09577
C10_409	0.966896
C10_410	0.840786
C10_411	0.854928
C10_416	0.850537
C10_417	1.41322
C10_418	1.58215
C10_419	1.11417
C10_422	1.14902
C10_423	1.17742
C10_425	0.542076
C10_426	1.18918
C10_433	0.600773
C11_393	0.957229
C11_394	0.752022
C11_395	0.718517
C11_396	0.940878
C11_397	1.13046
C11_400	1.00479
C11_401	0.865876
C11_402	1.12408
C11_403	1.0958
C11_404	0.780404
C11_405	1.32419
C11_406	0.992019
C11_407	0.809438
C11_408	0.025
C11_409	0.86903
C11_410	1.02782
C11_411	0.909869
C11_414	0.993195
C11_416	1.00587
C11_418	1.25815
C11_419	1.10934
C11_420	1.06106
C11_422	1.16162
C11_423	1.18079
C11_424	0.917299
C11_425	0.568121
C11_426	1.8512
C11_428	1.04435
C11_429	0.812189
C11_430	0.837774
C11_431	0.66874
C11_433	0.682533
C2_393	0.609626
C2_394	2.86639
C2_395	0.770723
C2_396	0.770404
C2_397	1.2874
C2_399	1.11276
C2_400	1.05817
C2_402	1.12785
C2_403	0.859437
C2_404	0.956484
C2_405	1.32173
C2_406	1.099
C2_407	0.968265
C2_408	1.1311
C2_409	0.939777
C2_410	1.21578
C2_411	1.04262
C2_416	0.924768
C2_417	1.66164
C2_418	1.33457
C2_419	0.994976
C2_420	1.06327
C2_422	0.976102
C2_423	0.980571
C2_425	0.528889
C2_426	1.41371
C2_428	1.26488
C2_429	1.26908
C2_430	0.988199
C2_431	0.861482
C2_432	0.74144
C3_393	0.757214
C3_394	1.21319
C3_395	0.846388
C3_396	0.795803
C3_397	1.07459
C3_399	1.22433
C3_400	0.841468
C3_402	1.44296
C3_403	1.21338
C3_404	1.09694
C3_405	1.26302
C3_406	1.04978
C3_407	1.17882
C3_408	0.958757
C3_409	0.968095
C3_410	1.4226
C3_411	1.10656
C3_414	1.24789
C3_416	0.894422
C3_418	1.44321
C3_419	1.10549
C3_420	0.981128
C3_422	1.07844
C3_423	1.07419
C3_424	0.892047
C3_426	0.925829
C3_427	1.01692
C3_428	0.580919
C3_429	0.806508
C3_430	1.08555
C4_394	0.971439
C4_395	0.765925
C4_396	0.88169
C4_397	0.807364
C4_398	0.725606
C4_400	0.981977
C4_401	0.777862
C4_402	1.27391
C4_403	1.17462
C4_404	1.02118
C4_405	1.12374
C4_406	0.824865
C4_407	1.20425
C4_409	0.859828
C4_410	0.912951
C4_411	0.734875
C4_414	1.03583
C4_416	0.511441
C4_417	1.63762
C4_418	1.21297
C4_419	0.84733
C4_420	0.952394
C4_422	1.14877
C4_423	0.762625
C4_424	1.23541
C5_393	0.58699
C5_395	1.21289
C5_396	0.712063
C5_397	0.93198
C5_399	0.669275
C5_400	0.820955
C5_401	0.931265
C5_402	1.06033
C5_403	0.642799
C5_404	1.003
C5_405	1.24204
C5_406	1.23719
C5_407	1.21613
C5_408	1.03887
C5_409	0.961676
C5_410	1.12907
C5_411	0.802165
C5_414	0.902842
C5_416	0.645548
C5_417	1.2604
C5_418	1.46871
C5_419	0.971713
C5_420	0.940312
C5_422	1.35294
C5_423	1.02074
C5_424	1.27628
C6_394	0.779428
C6_395	1.03048
C6_397	0.838604
C6_398	0.247303
C6_400	0.809927
C6_401	1.03229
C6_402	0.896596
C6_403	1.08214
C6_404	1.24837
C6_405	1.09914
C6_406	1.03129
C6_407	0.830334
C6_408	1.10725
C6_409	0.735672
C6_410	0.8959
C6_417	0.691474
C6_418	1.54301
C6_419	1.10749
C6_420	1.14193
C6_422	1.42846
C6_423	0.967541
C6_424	0.768934
C7_393	0.74155
C7_394	0.759604
C7_395	0.960147
C7_396	0.75884
C7_397	1.03338
C7_400	1.03975
C7_401	1.12526
C7_402	0.87211
C7_404	0.956847
C7_405	1.20511
C7_406	0.902511
C7_407	0.771407
C7_408	1.17934
C7_409	0.976226
C7_410	0.844467
C7_416	1.31337
C7_417	0.703024
C7_418	1.20951
C7_420	1.02111
C7_422	1.26458
C7_423	1.39333
C7_424	0.848789
C7_425	0.634546
C8_393	0.601888
C8_394	0.762976
C8_395	0.745115
C8_397	0.751723
C8_400	1.04514
C8_401	0.913627
C8_402	1.12915
C8_403	1.39114
C8_404	0.885877
C8_405	1.42425
C8_406	1.22032
C8_407	0.875016
C8_408	0.984583
C8_409	0.719595
C8_410	0.893625
C8_411	0.812061
C8_416	0.559337
C8_418	1.0746
C8_419	0.961405
C8_420	0.951668
C8_422	1.06913
C8_423	1.17868
C9_393	0.855884
C9_394	0.78043
C9_395	1.45832
C9_400	1.11992
C9_401	0.922162
C9_402	1.10108
C9_403	1.24952
C9_405	1.102
C9_406	1.36824
C9_407	1.15866
C9_408	0.913253
C9_409	0.960715
C9_410	0.859666
C9_414	0.833456
C9_416	0.575928
C9_418	1.26348
C9_419	0.993466
C9_420	1.01544
C9_422	1.16565
C9_423	0.676526
C9_424	0.711713
C9_425	0.961317
C9_426	1.53343
C9_430	0.546912
C9_433	0.682117
D10_393	0.852452
D10_394	0.804379
D10_395	1.37961
D10_397	0.965915
D10_399	0.893208
D10_400	0.791741
D10_401	1.23481
D10_402	1.21787
D10_403	0.949269
D10_404	0.96684
D10_405	1.31186
D10_406	1.21486
D10_407	1.00247
D10_408	1.77769
D10_409	0.95438
D10_410	1.15259
D10_411	0.904749
D10_416	0.903414
D10_417	1.15289
D10_418	1.2235
D10_419	1.14729
D10_422	1.29958
D10_423	0.83409
D10_424	0.8095
D10_425	0.632592
D10_430	0.949717
D10_433	0.682787
D11_393	0.671382
D11_394	0.93847
D11_395	0.775704
D11_396	0.923002
D11_397	1.0164
D11_400	0.957743
D11_401	0.827206
D11_402	0.998283
D11_403	1.14516
D11_404	0.976709
D11_405	1.56016
D11_406	0.978779
D11_407	0.843953
D11_408	1.05503
D11_409	0.895011
D11_410	1.03062
D11_411	0.79905
D11_416	0.822396
D11_417	1.27811
D11_418	1.16807
D11_419	1.09992
D11_420	0.939035
D11_422	1.35804
D11_423	0.910125
D11_426	1.42064
D11_428	0.890631
D11_430	0.754691
D11_431	0.574458
D11_433	0.636782
D2_393	0.887303
D2_394	0.882305
D2_395	0.711172
D2_396	0.989823
D2_397	1.05571
D2_399	1.00186
D2_400	1.01567
D2_401	0.782465
D2_402	1.25514
D2_403	1.09763
D2_404	1.12723
D2_405	1.4313
D2_406	1.17622
D2_407	1.13002
D2_408	1.17514
D2_409	1.07183
D2_410	1.33997
D2_411	1.05757
D2_414	1.21605
D2_416	0.697901
D2_418	1.36127
D2_420	1.04832
D2_422	1.27574
D2_423	0.7325
D2_426	1.27551
D2_427	0.682513
D2_428	1.33276
D2_429	1.07655
D2_430	1.03107
D2_431	0.902542
D2_432	0.994726
D2_433	0.766968
D3_394	0.947616
D3_395	0.546887
D3_396	0.966755
D3_397	1.15107
D3_398	0.815242
D3_399	1.0668
D3_400	0.854549
D3_401	0.941259
D3_402	0.943477
D3_403	1.29655
D3_404	0.956378
D3_405	1.34532
D3_406	0.743572
D3_407	1.4596
D3_409	1.15828
D3_410	1.34264
D3_411	0.986767
D3_416	0.774821
D3_417	1.28222
D3_418	1.26222
D3_419	1.01624
D3_420	0.984913
D3_422	1.25897
D3_423	0.724165
D3_426	1.26469
D3_427	0.959884
D3_429	1.60082
D3_430	0.789007
D3_433	0.933945
D4_394	1.09791
D4_395	0.777004
D4_396	0.822372
D4_397	1.2048
D4_399	0.849107
D4_400	0.977473
D4_401	0.959469
D4_402	1.36405
D4_403	1.13485
D4_404	1.17756
D4_405	1.26603
D4_406	1.3227
D4_407	1.14253
D4_408	1.00878
D4_409	0.962917
D4_410	0.880501
D4_411	0.87452
D4_414	1.37011
D4_417	1.03622
D4_418	1.38064
D4_419	0.941155
D4_420	1.17324
D4_422	1.21822
D4_423	0.808159
D4_424	1.00692
D4_425	0.681102
D4_426	1.06832
D4_430	0.534331
D5_393	0.691532
D5_394	1.18153
D5_395	0.78801
D5_396	0.670321
D5_397	0.997171
D5_398	0.501178
D5_399	0.729162
D5_400	0.858145
D5_402	0.797849
D5_403	0.879704
D5_404	0.883655
D5_405	1.32944
D5_406	1.3247
D5_407	0.876467
D5_408	1.05173
D5_410	1.07181
D5_411	0.768558
D5_416	0.805109
D5_417	0.872719
D5_418	0.906468
D5_419	0.91864
D5_420	1.01543
D5_422	1.7405
D5_423	1.03854
D5_424	0.823189
D6_393	0.916915
D6_394	1.02116
D6_395	0.548631
D6_396	0.850673
D6_397	1.51666
D6_398	0.464418
D6_400	1.12178
D6_401	0.984835
D6_402	1.16402
D6_403	1.27188
D6_404	0.85502
D6_405	1.23626
D6_406	1.12451
D6_407	0.994105
D6_409	0.93617
D6_410	1.04507
D6_417	0.974908
D6_418	1.65511
D6_419	0.96919
D6_420	0.919258
D6_422	1.21989
D6_423	1.39881
D7_393	1.74119
D7_394	0.886193
D7_395	0.75562
D7_396	0.62538
D7_397	0.782471
D7_400	1.00615
D7_401	0.885184
D7_402	0.929082
D7_403	1.07616
D7_405	1.14102
D7_406	0.63948
D7_407	0.768924
D7_408	1.39488
D7_409	1.06921
D7_410	0.861263
D7_414	1.07795
D7_418	1.20752
D7_419	1.37819
D7_420	0.830471
D7_422	1.01393
D7_423	0.987932
D8_393	1.34705
D8_394	0.848721
D8_395	0.708922
D8_396	1.06095
D8_397	1.028
D8_400	0.776557
D8_401	0.682383
D8_402	1.00782
D8_403	1.32475
D8_405	1.14463
D8_406	1.07494
D8_407	0.937687
D8_408	0.901525
D8_409	0.86324
D8_410	0.87027
D8_416	0.935183
D8_418	1.21053
D8_419	0.841457
D8_420	0.757524
D8_422	1.43281
D8_423	1.2248
D8_424	0.751186
D8_426	1.14176
D9_393	0.752685
D9_394	0.634959
D9_395	0.550272
D9_397	1.09297
D9_400	0.921095
D9_401	0.918309
D9_402	1.0566
D9_403	1.56941
D9_405	1.17163
D9_406	1.15207
D9_407	0.954444
D9_408	1.01152
D9_409	1.25345
D9_410	0.878324
D9_411	0.91176
D9_416	0.506159
D9_417	0.9908
D9_418	1.19018
D9_419	1.13132
D9_420	1.117
D9_422	0.914761
D9_423	1.15861
D9_424	0.705927
D9_425	0.740257
D9_426	1.25305
D9_430	0.910048
E10_393	0.584012
E10_394	0.938155
E10_395	0.627897
E10_396	0.781128
E10_397	1.31525
E10_398	0.527967
E10_399	1.17862
E10_400	0.886324
E10_401	0.994826
E10_402	1.12511
E10_403	1.17916
E10_404	0.940096
E10_405	1.34499
E10_406	1.76354
E10_407	0.983407
E10_409	0.96924
E10_410	0.972141
E10_411	0.931133
E10_414	1.23453
E10_416	0.772331
E10_417	0.979183
E10_418	1.40498
E10_419	1.11362
E10_420	0.94536
E10_422	1.10353
E10_423	1.19907
E10_426	1.6565
E10_429	0.822471
E10_430	0.936994
E10_433	0.714912
E11_393	0.896747
E11_394	0.944658
E11_395	0.521663
E11_396	0.930679
E11_397	1.44085
E11_399	1.28189
E11_400	0.725879
E11_401	0.990093
E11_402	1.1225
E11_403	1.41671
E11_404	0.979748
E11_405	1.05697
E11_406	0.624398
E11_407	0.773931
E11_408	1.1353
E11_409	0.919252
E11_410	0.890972
E11_411	0.99672
E11_414	1.59867
E11_416	0.864754
E11_417	1.5736
E11_419	0.979102
E11_420	1.08236
E11_422	0.975691
E11_423	1.32359
E11_426	1.89286
E11_428	0.925282
E11_429	1.01174
E11_431	0.786753
E11_432	0.65791
E11_433	0.708446
E2_393	0.843666
E2_394	0.808668
E2_395	0.562025
E2_396	1.31715
E2_397	1.11866
E2_398	0.8602
E2_399	1.08468
E2_400	1.13834
E2_401	0.848411
E2_402	0.957659
E2_403	1.30006
E2_404	1.22102
E2_405	1.40265
E2_407	1.03505
E2_408	1.19308
E2_410	1.49438
E2_416	0.762259
E2_417	1.21636
E2_418	1.99186
E2_419	1.16298
E2_420	1.06862
E2_422	1.75057
E2_423	1.10873
E2_425	1.2488
E2_426	1.57625
E2_427	1.06034
E2_428	1.04748
E2_429	0.846584
E2_430	0.735389
E2_431	0.830986
E2_432	0.749053
E2_433	0.755648
E3_393	0.836783
E3_394	1.05336
E3_395	0.831072
E3_396	0.892061
E3_397	0.980751
E3_398	0.650654
E3_400	0.901938
E3_401	1.09332
E3_402	1.00961
E3_403	1.25008
E3_404	0.654261
E3_405	1.44138
E3_406	0.574698
E3_407	1.20151
E3_408	1.26761
E3_409	0.980146
E3_410	1.44588
E3_411	1.05919
E3_416	0.883146
E3_418	1.44067
E3_419	1.25036
E3_420	1.1291
E3_422	1.17844
E3_423	1.06692
E3_424	0.9157
E3_426	1.15086
E3_427	1.87242
E3_428	1.12673
E3_429	0.729073
E3_430	1.2234
E3_432	1.10506
E3_433	0.853954
E4_393	0.677484
E4_394	1.22653
E4_395	0.814895
E4_396	0.890386
E4_397	1.10981
E4_400	0.9916
E4_401	1.05403
E4_402	0.989181
E4_403	1.1317
E4_404	1.12088
E4_405	1.16032
E4_406	1.26614
E4_407	0.903857
E4_408	1.32341
E4_409	0.969318
E4_410	1.02201
E4_411	0.942374
E4_418	1.13509
E4_419	1.00155
E4_420	0.9416
E4_422	1.42748
E4_423	1.15205
E4_424	0.964278
E4_425	1.17009
E4_426	1.42701
E4_430	0.712763
E4_433	0.788631
E5_393	0.898959
E5_394	1.07088
E5_395	0.749
E5_396	0.544447
E5_397	1.18577
E5_398	0.025
E5_400	0.903632
E5_401	0.740748
E5_402	1.0103
E5_403	1.2151
E5_404	0.98647
E5_405	1.32273
E5_406	1.27928
E5_407	1.05278
E5_408	1.24261
E5_409	1.19449
E5_410	0.924555
E5_411	0.691222
E5_416	0.81135
E5_417	1.22645
E5_418	1.63305
E5_419	0.822978
E5_420	1.05422
E5_422	1.0468
E5_423	0.943715
E5_425	1.74253
E5_426	1.27734
E5_430	0.736535
E6_393	0.705057
E6_394	0.825661
E6_395	0.735736
E6_396	0.75087
E6_397	1.14759
E6_398	0.505103
E6_400	0.79937
E6_401	0.786848
E6_402	0.974246
E6_403	1.46172
E6_405	1.21528
E6_406	1.08159
E6_407	0.878644
E6_408	1.03725
E6_409	1.12723
E6_410	0.985885
E6_416	0.520065
E6_417	0.684467
E6_418	1.65491
E6_419	0.904027
E6_420	0.847636
E6_422	1.22784
E6_423	1.12223
E6_425	0.701308
E6_426	1.87331
E7_393	0.927223
E7_394	0.834508
E7_395	0.722956
E7_396	0.689564
E7_397	1.22698
E7_400	0.921591
E7_401	0.894336
E7_402	1.03712
E7_403	1.25786
E7_405	1.40227
E7_406	0.853265
E7_407	0.817011
E7_408	1.10851
E7_409	0.936635
E7_410	0.877775
E7_411	0.604966
E7_418	1.28178
E7_419	0.839647
E7_420	0.959324
E7_422	1.20214
E7_423	1.15288
E7_424	1.1568
E7_430	0.619671
E7_433	0.757142
E8_393	0.657909
E8_394	0.776127
E8_395	0.761234
E8_396	0.67981
E8_397	0.970884
E8_399	0.630242
E8_400	0.78878
E8_401	0.886523
E8_402	1.15848
E8_403	1.45864
E8_405	1.33752
E8_406	1.07293
E8_407	0.984523
E8_408	1.04164
E8_410	1.02954
E8_411	0.961798
E8_414	0.635443
E8_418	1.2919
E8_419	1.03724
E8_420	1.11842
E8_423	1.04826
E8_430	0.775631
E8_433	0.728402
E9_393	0.898519
E9_394	0.795267
E9_395	0.682536
E9_396	0.771216
E9_397	0.930928
E9_400	1.07541
E9_401	0.917224
E9_402	1.08438
E9_403	1.56016
E9_404	0.894709
E9_405	1.44891
E9_406	1.28111
E9_407	0.971082
E9_408	0.922114
E9_409	0.928263
E9_410	0.974643
E9_411	0.984132
E9_416	0.846649
E9_417	1.18635
E9_418	1.35702
E9_419	1.25699
E9_420	1.11479
E9_422	1.22201
E9_423	0.700302
E9_426	1.56124
E9_430	0.771742
E9_433	0.90096
F10_394	0.873354
F10_395	0.911645
F10_397	1.22196
F10_399	1.19002
F10_400	0.959702
F10_401	0.889072
F10_402	1.22118
F10_403	1.31233
F10_404	0.838995
F10_405	1.44003
F10_406	1.87052
F10_407	0.877448
F10_408	1.12977
F10_409	1.04188
F10_410	1.09307
F10_411	0.956356
F10_416	0.71424
F10_417	1.28969
F10_419	1.19623
F10_420	0.941477
F10_422	1.08232
F10_423	0.820386
F10_424	1.48635
F10_427	1.019
F10_428	1.12199
F10_429	1.11987
F10_430	0.761169
F10_433	1.1161
F11_394	0.956707
F11_395	0.649375
F11_396	0.751976
F11_397	1.29105
F11_399	1.15873
F11_400	0.995158
F11_401	0.74334
F11_402	0.974035
F11_403	0.878647
F11_404	0.848479
F11_405	1.10753
F11_406	0.584816
F11_407	1.03825
F11_408	1.80869
F11_409	0.872475
F11_410	1.00026
F11_411	0.997046
F11_417	1.80794
F11_419	1.01149
F11_420	0.93864
F11_423	1.33533
F11_426	2.09358
F11_427	1.10298
F11_428	0.950357
F11_429	0.686664
F11_430	0.865868
F11_431	0.928907
F11_432	0.679279
F11_433	0.721816
F2_393	0.923096
F2_394	1.11654
F2_395	0.792747
F2_396	0.79646
F2_397	0.936963
F2_399	1.52274
F2_400	0.882157
F2_401	0.860562
F2_402	1.40652
F2_403	1.2296
F2_404	1.15093
F2_405	1.26031
F2_406	1.13322
F2_407	1.8554
F2_408	1.06423
F2_409	0.998921
F2_410	1.80066
F2_411	1.0414
F2_414	1.23267
F2_416	0.778897
F2_420	1.09883
F2_422	1.30996
F2_423	1.08257
F2_424	1.0701
F2_426	1.45007
F2_427	1.01304
F2_428	1.25099
F2_429	1.05701
F2_430	0.831429
F2_431	0.94993
F2_432	0.927752
F2_433	0.607378
F3_393	0.969669
F3_394	0.832188
F3_395	0.844812
F3_397	1.27534
F3_399	1.31114
F3_400	1.04391
F3_401	0.876016
F3_402	0.973971
F3_403	1.21472
F3_404	1.00801
F3_405	1.35883
F3_406	0.025
F3_407	1.42601
F3_408	0.804946
F3_409	0.910868
F3_410	2.14744
F3_411	1.131
F3_414	1.23509
F3_416	0.799164
F3_417	1.73553
F3_418	1.82911
F3_419	1.01695
F3_420	0.882476
F3_422	1.1801
F3_423	1.19121
F3_426	1.4832
F3_428	1.312
F3_429	0.746447
F3_430	1.0967
F3_431	0.749693
F3_432	1.28282
F3_433	0.562494
F4_393	0.680221
F4_394	1.09588
F4_395	1.05683
F4_396	0.806633
F4_397	0.993284
F4_399	1.0126
F4_400	0.867763
F4_401	0.959293
F4_402	0.850699
F4_403	1.14737
F4_404	0.953069
F4_405	1.26446
F4_406	1.16953
F4_408	0.938496
F4_409	0.934999
F4_410	0.958208
F4_411	0.974928
F4_416	0.86458
F4_418	1.59394
F4_419	1.07609
F4_420	0.960152
F4_422	1.18078
F4_423	1.4362
F4_424	1.21467
F4_426	1.43148
F4_429	0.675913
F4_430	0.985586
F4_433	0.94756
F5_393	0.638926
F5_394	0.757816
F5_395	0.852404
F5_396	0.666706
F5_397	1.16624
F5_399	1.35232
F5_400	0.835437
F5_401	0.843743
F5_402	0.970911
F5_403	1.06316
F5_404	0.907295
F5_405	1.61461
F5_406	1.4862
F5_407	0.943028
F5_408	0.948106
F5_409	1.01562
F5_410	0.95088
F5_411	0.89957
F5_416	0.781622
F5_418	1.14985
F5_419	1.15055
F5_420	1.28046
F5_422	0.945143
F5_423	1.77018
F5_426	1.84297
F5_430	0.93468
F5_433	0.711071
F6_393	0.730337
F6_394	0.884534
F6_395	1.14809
F6_396	0.730373
F6_397	0.999658
F6_400	0.867323
F6_401	0.745737
F6_402	1.07972
F6_404	0.85836
F6_405	1.40266
F6_406	1.36386
F6_407	0.025
F6_408	1.28815
F6_409	0.853709
F6_410	0.88054
F6_411	0.89139
F6_416	0.82429
F6_417	1.0559
F6_418	1.02933
F6_419	1.21422
F6_420	0.927555
F6_422	1.4981
F6_423	1.09611
F6_424	0.899267
F6_425	0.745459
F6_430	0.762426
F6_433	0.746569
F7_393	0.686853
F7_394	0.742185
F7_395	0.551643
F7_396	0.735394
F7_397	1.12308
F7_399	1.00849
F7_400	0.854737
F7_401	0.94246
F7_402	0.914658
F7_403	1.50363
F7_404	1.03065
F7_405	1.40418
F7_406	1.09151
F7_407	1.05675
F7_408	1.26771
F7_409	0.875113
F7_410	0.928801
F7_411	1.02952
F7_416	0.801872
F7_417	1.11308
F7_418	1.30996
F7_419	1.12767
F7_420	1.03042
F7_422	1.05692
F7_423	0.772625
F7_424	1.46464
F7_426	1.28161
F7_430	1.06593
F7_433	0.759186
F8_393	0.794104
F8_394	0.905905
F8_395	0.705145
F8_396	0.844197
F8_397	1.16984
F8_399	0.989579
F8_400	0.779821
F8_401	0.826825
F8_402	1.11678
F8_403	1.19388
F8_404	1.22247
F8_405	1.0209
F8_406	1.13635
F8_407	0.92659
F8_408	1.15083
F8_409	0.970392
F8_410	0.991507
F8_411	0.972482
F8_416	0.764835
F8_417	1.09672
F8_418	1.34602
F8_419	1.08085
F8_420	0.903779
F8_422	1.28294
F8_423	1.03598
F8_424	1.41888
F8_426	1.50946
F8_430	0.842069
F8_433	1.1497
F9_393	0.76901
F9_394	0.645535
F9_395	0.74343
F9_396	0.850989
F9_397	0.8876
F9_399	1.08399
F9_400	0.886791
F9_401	0.593852
F9_402	1.0807
F9_403	1.50263
F9_404	0.898079
F9_405	1.28037
F9_406	0.926456
F9_407	1.11356
F9_408	1.05385
F9_409	0.9979
F9_410	0.945148
F9_411	0.927805
F9_416	0.921555
F9_417	1.38246
F9_419	1.07575
F9_420	1.05266
F9_422	1.40847
F9_423	1.05013
F9_424	0.872224
F9_425	0.619641
F9_426	1.54147
F9_430	0.869036
F9_433	0.909115
G10_393	0.653058
G10_394	0.84511
G10_395	0.685538
G10_396	0.93231
G10_397	1.0391
G10_398	0.996636
G10_400	0.748623
G10_401	0.630751
G10_402	1.05873
G10_403	0.879786
G10_404	0.801933
G10_405	0.938341
G10_409	1.00478
G10_410	1.13158
G10_411	0.932194
G10_414	1.05335
G10_417	1.37675
G10_419	1.2034
G10_420	1.10281
G10_423	1.29555
G10_424	0.621796
G10_427	1.13374
G10_428	0.718126
G10_429	0.514281
G10_430	0.734204
G10_432	0.974221
G10_433	0.755452
G11_393	1.08935
G11_394	0.751046
G11_395	0.825631
G11_396	0.995105
G11_397	1.2451
G11_399	1.06358
G11_400	0.723556
G11_401	0.832139
G11_402	0.846251
G11_403	1.11998
G11_404	0.885755
G11_405	1.09529
G11_406	0.746082
G11_407	0.955033
G11_408	1.11766
G11_409	0.925384
G11_410	1.08765
G11_411	0.917254
G11_419	0.862189
G11_420	1.01986
G11_423	0.975302
G11_428	0.868315
G11_429	0.801408
G11_430	0.8669
G11_432	0.83968
G11_433	0.784606
G2_393	0.948186
G2_394	0.911645
G2_395	0.957747
G2_396	1.28954
G2_397	1.05507
G2_400	0.836332
G2_401	0.744004
G2_402	1.04675
G2_403	1.29845
G2_404	1.60083
G2_405	1.3099
G2_406	1.03434
G2_407	1.2803
G2_408	1.14622
G2_409	1.08273
G2_411	1.04085
G2_416	0.77337
G2_418	1.56932
G2_419	1.05045
G2_420	1.04234
G2_422	1.20111
G2_423	0.892318
G2_426	1.549
G2_427	1.16949
G2_429	1.02061
G2_430	1.13156
G2_431	0.762777
G2_432	0.704276
G2_433	0.876708
G3_393	1.09279
G3_394	0.713074
G3_395	1.07057
G3_397	1.13883
G3_398	0.601738
G3_400	0.844544
G3_401	0.894651
G3_402	1.22382
G3_403	1.31936
G3_404	1.0229
G3_405	1.27233
G3_406	1.1548
G3_407	1.2667
G3_408	0.984047
G3_409	0.880041
G3_410	1.16557
G3_411	1.08338
G3_414	1.13563
G3_417	1.16506
G3_418	1.44938
G3_419	1.09604
G3_420	0.998967
G3_422	1.58736
G3_423	0.788051
G3_424	0.936779
G3_426	1.83218
G3_427	0.784801
G3_428	0.933898
G3_429	1.04703
G3_430	1.33923
G3_431	0.580782
G3_432	0.577161
G3_433	0.734684
G4_393	0.993853
G4_394	0.941929
G4_395	1.1498
G4_396	0.808328
G4_397	1.34657
G4_400	1.05267
G4_401	0.838314
G4_402	1.20364
G4_403	1.29293
G4_404	0.997111
G4_405	1.32046
G4_406	1.26632
G4_407	0.959191
G4_408	1.10624
G4_409	0.839146
G4_410	1.24362
G4_411	1.11561
G4_414	0.890818
G4_418	1.26918
G4_419	1.12781
G4_420	0.969007
G4_422	1.16528
G4_423	0.987069
G4_424	1.25989
G4_426	1.22774
G4_427	1.39229
G4_428	0.705261
G4_429	0.52796
G4_430	0.839958
G4_431	0.918048
G4_432	1.05222
G4_433	0.947825
G5_393	0.801753
G5_394	0.697547
G5_395	0.908607
G5_400	0.968425
G5_401	1.15109
G5_402	1.26645
G5_403	1.19958
G5_404	1.12336
G5_405	1.55235
G5_406	0.806416
G5_407	1.05901
G5_408	1.24453
G5_410	1.06847
G5_411	1.11407
G5_416	0.795386
G5_417	1.05638
G5_419	1.06058
G5_420	1.12528
G5_422	1.39574
G5_423	0.859096
G5_424	0.720634
G5_426	1.96969
G5_427	0.937825
G5_429	0.748387
G5_430	0.81851
G5_432	0.555784
G5_433	0.871256
G6_393	0.528961
G6_394	0.864819
G6_395	0.916225
G6_396	0.880686
G6_397	1.1653
G6_399	1.23295
G6_400	0.920127
G6_401	0.973293
G6_402	1.05555
G6_403	1.05477
G6_404	1.09391
G6_405	1.37279
G6_406	0.721343
G6_407	0.912752
G6_409	0.983518
G6_410	0.835786
G6_411	0.971191
G6_416	0.894773
G6_417	1.08077
G6_418	1.18686
G6_419	1.13308
G6_420	0.992523
G6_422	1.13697
G6_423	1.12013
G6_426	1.81154
G6_429	1.36482
G6_430	1.98768
G6_432	0.592843
G6_433	0.582447
G7_393	0.885699
G7_394	0.819599
G7_395	0.924057
G7_396	0.814628
G7_397	1.60283
G7_399	1.10425
G7_400	0.865441
G7_401	1.03366
G7_402	1.05018
G7_403	1.16008
G7_404	0.915685
G7_405	1.25047
G7_406	0.811739
G7_407	0.918053
G7_408	0.988956
G7_409	1.00338
G7_410	1.02627
G7_411	1.14846
G7_416	1.44701
G7_417	1.28181
G7_418	1.95942
G7_419	1.00693
G7_420	0.886715
G7_422	1.09048
G7_423	1.07752
G7_424	0.745224
G7_426	1.50697
G7_427	0.800188
G7_429	0.719447
G7_430	1.34887
G7_432	0.5274
G7_433	0.780481
G8_393	0.587554
G8_394	0.81184
G8_395	1.11937
G8_397	1.5336
G8_400	0.80981
G8_401	0.922275
G8_402	1.01133
G8_403	1.36144
G8_404	1.09591
G8_405	1.2666
G8_406	0.734415
G8_407	1.03658
G8_408	1.12663
G8_409	0.826856
G8_410	1.00934
G8_411	0.891951
G8_414	1.32875
G8_416	0.679252
G8_417	1.35985
G8_419	1.101
G8_420	0.942465
G8_422	1.43793
G8_423	0.738048
G8_424	1.06616
G8_426	1.51836
G8_427	1.08241
G8_429	0.77016
G8_430	0.565136
G8_432	0.604079
G8_433	0.900829
G9_393	0.938163
G9_394	0.671445
G9_395	0.908956
G9_396	0.947521
G9_399	1.06302
G9_400	0.921915
G9_401	0.758119
G9_402	0.893069
G9_403	1.09246
G9_404	0.787343
G9_406	1.18672
G9_407	0.717371
G9_408	1.1261
G9_409	0.94265
G9_410	0.910265
G9_411	1.03834
G9_414	1.55527
G9_416	0.704271
G9_417	1.17308
G9_419	1.13886
G9_420	0.848446
G9_422	1.72361
G9_423	0.972984
G9_424	1.14932
G9_426	1.35081
G9_427	0.750787
G9_428	0.834522
G9_430	0.664631
G9_432	0.800306
G9_433	0.91091
H10_393	0.653037
H10_394	0.711222
H10_395	0.63659
H10_396	0.884264
H10_397	1.0611
H10_398	0.562806
H10_401	1.19498
H10_402	0.854468
H10_405	1.15234
H10_406	1.02511
H10_407	0.656836
H10_408	0.025
H10_411	0.826949
H10_414	0.785782
H10_417	1.80778
H10_422	1.0796
H10_426	1.23087
H10_428	0.743321
H10_429	1.10746
H10_432	0.591283
H11_393	0.950923
H11_394	0.871672
H11_395	1.4203
H11_396	0.591131
H11_397	1.20382
H11_398	1.89361
H11_399	1.0181
H11_402	0.746589
H11_403	1.17956
H11_404	0.969522
H11_405	1.17076
H11_406	0.642216
H11_407	0.025
H11_408	1.43841
H11_409	1.06768
H11_411	0.888486
H11_414	0.934178
H11_417	0.866643
H11_419	0.700395
H11_420	0.584877
H11_422	1.18404
H11_423	0.990479
H11_424	1.10055
H11_426	1.07307
H11_428	1.11669
H11_431	0.897788
H11_432	0.879363
H2_393	1.1437
H2_394	0.804176
H2_395	0.718623
H2_396	0.642986
H2_399	1.35497
H2_401	0.805751
H2_402	0.588176
H2_404	1.11186
H2_405	0.916903
H2_406	0.726392
H2_407	1.19093
H2_409	0.811255
H2_411	1.03822
H2_414	1.00352
H2_417	1.19973
H2_418	1.24261
H2_419	0.98629
H2_422	1.13875
H2_426	1.57291
H2_427	0.582989
H2_428	1.01497
H2_429	0.526417
H2_432	1.84767
H2_433	0.678625
H3_393	0.888907
H3_394	0.74693
H3_395	0.953362
H3_396	0.780116
H3_400	0.976915
H3_401	0.721282
H3_402	0.941724
H3_405	1.05818
H3_406	0.694905
H3_407	1.4459
H3_409	0.896627
H3_418	1.3571
H3_422	1.22385
H3_426	1.25679
H3_427	0.870358
H3_428	0.930495
H3_429	0.665002
H3_430	1.38306
H3_432	0.728672
H3_433	0.532026
H4_393	1.2452
H4_394	0.791145
H4_395	1.23299
H4_396	0.738835
H4_398	1.2406
H4_399	0.923481
H4_400	0.930298
H4_401	1.00672
H4_405	1.06489
H4_406	1.14446
H4_407	0.917514
H4_418	1.31914
H4_422	0.852463
H4_424	0.735475
H4_426	1.22018
H4_427	1.12707
H4_429	0.991469
H4_430	0.79392
H4_432	0.824157
H5_393	0.82926
H5_396	0.532118
H5_399	1.08826
H5_400	0.894872
H5_401	0.866414
H5_405	1.05707
H5_406	0.571298
H5_418	1.61428
H5_422	1.12944
H5_427	0.725317
H5_429	0.85555
H5_430	0.698626
H6_393	1.17787
H6_395	0.945986
H6_396	1.16874
H6_399	1.01002
H6_400	0.813813
H6_401	0.843718
H6_405	1.07968
H6_406	0.73728
H6_408	1.78205
H6_418	1.27747
H6_422	1.03486
H6_427	0.953259
H6_429	0.804295
H7_393	1.10159
H7_395	1.08203
H7_396	0.773259
H7_399	1.12305
H7_400	1.54881
H7_401	0.841013
H7_405	1.03913
H7_406	1.03895
H7_408	0.551101
H7_418	1.08657
H7_426	1.58125
H7_427	1.10886
H7_429	0.587992
H7_430	0.858896
H7_433	0.598061
H8_393	1.02026
H8_394	0.821253
H8_395	0.926428
H8_396	0.623147
H8_399	0.982952
H8_401	0.933345
H8_402	1.026
H8_405	0.769356
H8_406	0.720249
H8_407	0.806878
H8_417	1.3421
H8_422	1.33724
H8_426	1.31329
H8_427	0.715342
H8_429	0.538442
H8_430	0.780926
H8_432	0.690336
H8_433	0.700608
H9_393	0.728312
H9_394	0.592976
H9_395	1.07399
H9_396	0.768726
H9_401	1.01505
H9_402	1.00808
H9_405	1.01644
H9_406	0.831361
H9_407	1.06468
H9_408	1.45041
H9_411	0.766228
H9_414	0.909135
H9_417	1.02898
H9_422	1.40566
H9_426	0.905605
H9_427	0.69374
H9_429	0.820339
H9_430	0.881313
H9_432	1.00731
H9_433	0.693676
