# Supplementary material for: EMT-ciliary signaling in quasi-mesenchymal-stem-like cells drives therapeutic resistance and is a druggable vulnerability in triple-negative breast cancer
Source: EMBO Mol Med. 2025 Aug 26;17(10):2536–61. doi: 10.1038/s44321-025-00289-1 (PMC12514032; doi:10.1038/s44321-025-00289-1)
Supplement: Supplementary file 13 — Movie EV2 [file 44321_2025_289_MOESM13_ESM.zip › EMM-2025-21514_SourceData_Figure 3/3G/Quantification_file8.xlsx]

## Sheet: %CC3+Cells
	Pat.3						Pat.6						Pat.7
Organoid#	1	2	3	4	5	6	1	2	3	4	5	6	1	2	3	4	5	6
CTL	22	13	15	19	26	8	5	3	0	5	5	7	0	4	0	0	0	3
Nao-3	41	26	34	24	41	41	12	26	21	15	17	8	6	13	7	8	17	11
Taxol	22	28	14	26	11	25	18	16	33	12	19	26	4	16	19	13	11	18
Taxol+Nao-3	46	49	47	63	47	57	24	41	26	24	19	19	21	17	15	16	14	17
