# Supplementary material for: EMT-ciliary signaling in quasi-mesenchymal-stem-like cells drives therapeutic resistance and is a druggable vulnerability in triple-negative breast cancer
Source: EMBO Mol Med. 2025 Aug 26;17(10):2536–61. doi: 10.1038/s44321-025-00289-1 (PMC12514032; doi:10.1038/s44321-025-00289-1)
Supplement: Supplementary file 13 — Movie EV2 [file 44321_2025_289_MOESM13_ESM.zip › EMM-2025-21514_SourceData_Figure 3/3I/Quantification_file9.xlsx]

## Sheet: %VimHigh cells
CTL	Taxol	Nao-3	Nao-3 + Taxol
1	0.91	0.19	0.19
1	1.65	0.78	0.26
1	0.9	0.27	0.11
