# Supplementary material for: EMT-ciliary signaling in quasi-mesenchymal-stem-like cells drives therapeutic resistance and is a druggable vulnerability in triple-negative breast cancer
Source: EMBO Mol Med. 2025 Aug 26;17(10):2536–61. doi: 10.1038/s44321-025-00289-1 (PMC12514032; doi:10.1038/s44321-025-00289-1)
Supplement: Supplementary file 14 — Movie EV3 [file 44321_2025_289_MOESM14_ESM.zip]

Archive with 58 entries (51 files):
- EMM-2025-21514_SourceData_Figure 4/
- EMM-2025-21514_SourceData_Figure 4/.DS_Store
- __MACOSX/EMM-2025-21514_SourceData_Figure 4/._.DS_Store
- EMM-2025-21514_SourceData_Figure 4/4E/
- EMM-2025-21514_SourceData_Figure 4/4B/
- EMM-2025-21514_SourceData_Figure 4/4C/
- EMM-2025-21514_SourceData_Figure 4/4D/
- EMM-2025-21514_SourceData_Figure 4/4A/
- EMM-2025-21514_SourceData_Figure 4/4F/
- EMM-2025-21514_SourceData_Figure 4/4E/sgIFT20.tif
- EMM-2025-21514_SourceData_Figure 4/4E/sgKif3a.tif
- EMM-2025-21514_SourceData_Figure 4/4E/Quantification_file12.xlsx
- __MACOSX/EMM-2025-21514_SourceData_Figure 4/4E/._Quantification_file12.xlsx
- EMM-2025-21514_SourceData_Figure 4/4E/sgCTL.tif
- EMM-2025-21514_SourceData_Figure 4/4B/Quantification_file10.xlsx
- __MACOSX/EMM-2025-21514_SourceData_Figure 4/4B/._Quantification_file10.xlsx
- EMM-2025-21514_SourceData_Figure 4/4B/shEcad.tif
- EMM-2025-21514_SourceData_Figure 4/4B/shCTL.tif
- __MACOSX/EMM-2025-21514_SourceData_Figure 4/4B/._shCTL.tif
- EMM-2025-21514_SourceData_Figure 4/4C/phase shECAD.tiff
- __MACOSX/EMM-2025-21514_SourceData_Figure 4/4C/._phase shECAD.tiff
- EMM-2025-21514_SourceData_Figure 4/4C/Quantification_file11.xlsx
- __MACOSX/EMM-2025-21514_SourceData_Figure 4/4C/._Quantification_file11.xlsx
- EMM-2025-21514_SourceData_Figure 4/4C/PI shCTL.tiff
- __MACOSX/EMM-2025-21514_SourceData_Figure 4/4C/._PI shCTL.tiff
- EMM-2025-21514_SourceData_Figure 4/4C/PI shECAD.tiff
- __MACOSX/EMM-2025-21514_SourceData_Figure 4/4C/._PI shECAD.tiff
- EMM-2025-21514_SourceData_Figure 4/4C/phase shCTL.tiff
- __MACOSX/EMM-2025-21514_SourceData_Figure 4/4C/._phase shCTL.tiff
- EMM-2025-21514_SourceData_Figure 4/4D/.DS_Store
- __MACOSX/EMM-2025-21514_SourceData_Figure 4/4D/._.DS_Store
- EMM-2025-21514_SourceData_Figure 4/4D/KIF3a.tif
- EMM-2025-21514_SourceData_Figure 4/4D/IFT20.tiff
- __MACOSX/EMM-2025-21514_SourceData_Figure 4/4D/._IFT20.tiff
- EMM-2025-21514_SourceData_Figure 4/4D/Actine.tiff
- __MACOSX/EMM-2025-21514_SourceData_Figure 4/4D/._Actine.tiff
- EMM-2025-21514_SourceData_Figure 4/4A/.DS_Store
- __MACOSX/EMM-2025-21514_SourceData_Figure 4/4A/._.DS_Store
- EMM-2025-21514_SourceData_Figure 4/4A/FN.tiff
- __MACOSX/EMM-2025-21514_SourceData_Figure 4/4A/._FN.tiff
- EMM-2025-21514_SourceData_Figure 4/4A/shEcad.tif
- __MACOSX/EMM-2025-21514_SourceData_Figure 4/4A/._shEcad.tif
- EMM-2025-21514_SourceData_Figure 4/4A/shCTL.tif
- __MACOSX/EMM-2025-21514_SourceData_Figure 4/4A/._shCTL.tif
- EMM-2025-21514_SourceData_Figure 4/4A/Ecad.tiff
- __MACOSX/EMM-2025-21514_SourceData_Figure 4/4A/._Ecad.tiff
- EMM-2025-21514_SourceData_Figure 4/4A/Actin 1.tiff
- __MACOSX/EMM-2025-21514_SourceData_Figure 4/4A/._Actin 1.tiff
- EMM-2025-21514_SourceData_Figure 4/4F/PI_sgIFT20.tiff
- EMM-2025-21514_SourceData_Figure 4/4F/.DS_Store
- __MACOSX/EMM-2025-21514_SourceData_Figure 4/4F/._.DS_Store
- EMM-2025-21514_SourceData_Figure 4/4F/PI_sgKif3a.tiff
- EMM-2025-21514_SourceData_Figure 4/4F/Phase_sgCTL.tiff
- EMM-2025-21514_SourceData_Figure 4/4F/PI_sgCTL.tiff
- EMM-2025-21514_SourceData_Figure 4/4F/Phase_sgIFT20.tiff
- EMM-2025-21514_SourceData_Figure 4/4F/Quantification_file13.xlsx
- __MACOSX/EMM-2025-21514_SourceData_Figure 4/4F/._Quantification_file13.xlsx
- EMM-2025-21514_SourceData_Figure 4/4F/Phase_sgKif3a.tiff
