# Supplementary material for: EMT-ciliary signaling in quasi-mesenchymal-stem-like cells drives therapeutic resistance and is a druggable vulnerability in triple-negative breast cancer
Source: EMBO Mol Med. 2025 Aug 26;17(10):2536–61. doi: 10.1038/s44321-025-00289-1 (PMC12514032; doi:10.1038/s44321-025-00289-1)
Supplement: Supplementary file 14 — Movie EV3 [file 44321_2025_289_MOESM14_ESM.zip › EMM-2025-21514_SourceData_Figure 4/4E/Quantification_file12.xlsx]

## Sheet: %Ciliated cells
sgCTL	sgKIF3A	sgIFT20
28.64	0	0
25.78	0	0
33.11	0	0
