# Supplementary material for: EMT-ciliary signaling in quasi-mesenchymal-stem-like cells drives therapeutic resistance and is a druggable vulnerability in triple-negative breast cancer
Source: EMBO Mol Med. 2025 Aug 26;17(10):2536–61. doi: 10.1038/s44321-025-00289-1 (PMC12514032; doi:10.1038/s44321-025-00289-1)
Supplement: Supplementary file 14 — Movie EV3 [file 44321_2025_289_MOESM14_ESM.zip › EMM-2025-21514_SourceData_Figure 4/4B/Quantification_file10.xlsx]

## Sheet: % Ciliated cells
HMLER
shCTL	shEcad
2.77	32.89
7.16	43.24
8.02	42.64
