# Supplementary material for: EMT-ciliary signaling in quasi-mesenchymal-stem-like cells drives therapeutic resistance and is a druggable vulnerability in triple-negative breast cancer
Source: EMBO Mol Med. 2025 Aug 26;17(10):2536–61. doi: 10.1038/s44321-025-00289-1 (PMC12514032; doi:10.1038/s44321-025-00289-1)
Supplement: Supplementary file 14 — Movie EV3 [file 44321_2025_289_MOESM14_ESM.zip › EMM-2025-21514_SourceData_Figure 4/4C/Quantification_file11.xlsx]

## Sheet: PI+cells_normalized
Time	shCTL				shEcad
0:00:00	1		1.0001	1.00001	0.434211		0.442943	0.540265
2:00:00	1.24561		1.14886	1.13248	0.52193		0.549299	0.64676
4:00:00	1.36404		1.22512	1.20001			0.565566	0.683124
6:00:00	1.51754		1.26138	1.28573	0.535088		0.633133	0.709098
8:00:00	1.61404		1.34013	1.32469	0.578947		0.649399	0.750657
10:00:00	1.92105		1.41139	1.4104	0.596491		0.706957	0.823385
12:00:00	2.25877		1.52515	1.52729	0.679825		0.763263	0.893516
14:00:00	2.68421		1.78268	1.68054	0.776316		0.8496	0.992218
16:00:00	3.22807		2.04145	2.0208	0.79386		0.925926	1.04157
18:00:00	3.82456		2.24897	2.33509	1.02193		1.06356	1.18962
20:00:00	4.62281		2.5365	2.81302	1.17544		1.16241	1.34027
22:00:00	5.55702		2.70152	3.40783	1.33772		1.43894	1.48573
24:00:00	6.13158		2.86529	3.82601	1.55702		1.70671	1.83638
26:00:00	6.67982		2.96155	4.18965	1.82895		1.8994	2.026
28:00:00	7.27193		3.11656	4.48316	2.02632		2.16717	2.38444
30:00:00	7.61404		3.35659	4.84161	2.28509		2.40616	2.8312
