# Supplementary material for: EMT-ciliary signaling in quasi-mesenchymal-stem-like cells drives therapeutic resistance and is a druggable vulnerability in triple-negative breast cancer
Source: EMBO Mol Med. 2025 Aug 26;17(10):2536–61. doi: 10.1038/s44321-025-00289-1 (PMC12514032; doi:10.1038/s44321-025-00289-1)
Supplement: Supplementary file 14 — Movie EV3 [file 44321_2025_289_MOESM14_ESM.zip › EMM-2025-21514_SourceData_Figure 4/4F/Quantification_file13.xlsx]

## Sheet: Feuil1
Time	sgCTL									sgKIF3A									sgIFT20
0:00:00	1.06308	0.922897	1.01636	0.979798	0.919192	1.10101	0.875	1.15625	1.03125	0.327103	0.432243	0.350467	0.585859	0.666667	0.606061	0.46875	0.65625	0.6875	1.21495	1.03972	1.06308	1.14141	0.939394	1.33333	0.71875	0.75	0.9375
2:00:00	0*	0*	0*	0.969697	0.929293	1.13131	0.90625	1.3125	1.1875	0*	0*	0*	0.626263	0.69697	0.646465	0.53125	0.75	0.84375	0*	0*	0*	1.27273	1.10101	1.32323	1.375	1.1875	1.28125
4:00:00	1.30841	0.992991	1.21495	1.07071	1.09091	1.21212	1.09375	1.6875	1.34375	0.455607	0.490654	0.432243	0.666667	0.767677	0.707071	0.71875	0.8125	0.9375	1.36682	1.27336	1.30841	1.38384	1.15152	1.27273	1.53125	1.40625	1.53125
6:00:00	1.4486	1.0514	1.16822	1.15152	1.22222	1.22222	1.34375	1.75	1.375	0.525701	0.514019	0.514019	0.676768	0.777778	0.737374	0.6875	1.09375	1.125	1.4486	1.33178	1.6472	1.47475	1.34343	1.42424	1.5	1.4375	1.46875
8:00:00	1.5771	1.1215	1.33178	1.24242	1.32323	1.25253	1.4375	1.875	1.53125	0.443925	0.665888	0.443925	0.636364	0.777778	0.787879	0.9375	1.03125	1.25	1.54206	1.61215	1.68224	1.59596	1.49495	1.56566	1.5625	1.625	1.59375
10:00:00	1.81075	1.30841	1.54206	1.31313	1.35354	1.37374	1.46875	2.0625	1.46875	0.584112	0.794393	0.607477	0.737374	0.818182	0.79798	0.90625	1.375	1.4375	1.91589	2.05607	2.1028	1.9697	1.9798	1.72727	1.96875	1.625	1.875
12:00:00	2.27804	1.49533	1.68224	1.35354	1.44444	1.52525	1.53125	2.3125	1.4375	0.619159	0.922897	0.771028	0.777778	0.848485	0.919192	1.03125	1.625	1.53125	2.81542	2.64019	2.78037	2.54545	2.33333	2.17172	2.40625	2.09375	2.78125
14:00:00	2.97897	1.69393	2.06776	0*	0*	0*	2.21875	2.1875	1.75	0.806075	1.19159	1.02804	0*	0*	0*	1.28125	1.625	1.6875	3.57477	3.51636	3.50467	0*	0*	0*	3.125	2.65625	2.96875
16:00:00	3.25935	2.28972	2.45327	1.67677	1.71717	1.72727	2.375	2.59375	1.78125	1.00467	1.42523	1.5771	1.18182	1.25253	1.31313	1.84375	1.9375	2.5	4.71963	4.77804	4.35748	4.57576	4.09091	3.35354	3.78125	3.375	3.875
18:00:00	3.9486	2.87383	3.17757	1.68687	2.0303	1.80808	2.8125	2.875	2.21875	1.34346	1.98598	2.47664	1.60606	1.47475	1.54545	2.4375	2.5625	3.3125	6.01636	5.78271	6.14486	6.19192	5.60606	5.0202	4.96875	4.96875	5.125
20:00:00	4.92991	3.56308	4.18224	2.08081	2.36364	2.15152	3.3125	3.5	2.90625	1.70561	2.71028	3.5514	2.07071	1.9697	2.0404	3.1875	3.75	4.53125	7.66355	7.42991	8.23598	7.57576	6.87879	6.14141	6.6875	6.5	6.65625
22:00:00	5.74766	4.31075	4.97664	2.37374	2.70707	2.49495	4.3125	4.375	3.21875	2.27804	3.78505	4.8014	2.93939	2.47475	2.61616	4.46875	5.59375	5.5625	9.90654	9.36916	10.2804	9.83838	8.9798	7.62626	8.5625	7.75	8.25
24:00:00	6.63551	5.21028	6.23832	2.64646	3.05051	2.87879	5.71875	5.53125	4.0625	2.95561	5.17523	6.53037	4.0101	3.49495	3.43434	6.71875	7.84375	8.34375	11.6238	11.3435	12.7804	12.1717	11.0707	9.28283	11.0625	9.90625	10.7812
26:00:00	8.23598	6.39019	7.52336	3.16162	3.85859	3.40404	7.0625	6.53125	5.3125	3.53972	7.19626	8.31776	5.30303	4.82828	4.63636	9.75	10.0312	12.7188	13.9136	14.1121	14.6028	14.4949	13.6768	10.7475	14.8438	13.9375	14.9062
28:00:00	0*	0*	0*	3.78788	4.29293	3.76768	8.34375	6.96875	6.15625	0*	0*	0*	7.14141	6.36364	6.61616	12.7188	13.9688	17	0*	0*	0*	16.6566	15.7576	12.6869	17.0938	16.9375	16.4688
30:00:00	10.4322	8.67991	9.88318	4.12121	4.90909	4.29293	9.96875	8.0625	7.25	5.02336	11.5537	12.9322	9.48485	8.33333	8.57576	15.8125	18.1562	22.7188	18.2593	18.2126	20.2103	20.2626	19.1212	14.6869	19.5938	21.25	20.25
32:00:00	11.472	9.91822	11.729	4.75758	5.50505	5.16162	12.625	9.34375	8.1875	5.42056	14.1706	15.1869	12.6364	10.9596	11.2424	19.0625	23.5	29.2188	18.9369	20.4673	22.4065	21.5556	21.4141	16.5051	22.375	24.625	23.6875
34:00:00	12.6752	11.4369	12.5	6.12121	6.79798	5.83838	14.5	10.0312	8.1875	6.03972	15.6893	17.3598	15.3939	14.2424	14.5455	23.3438	27.1875	33.7812	21.0514	21.1215	23.4813	24.3131	24.3434	17.4747	28.1875	27.7812	26.5
36:00:00	13.7734	12.3949	13.7266	7.09091	7.76768	7.0202	16.0312	11.4062	9.46875	6.35514	17.7336	18.7266	18.5859	17.8384	17.6566	26.2188	32.1875	37.2188	22.3832	22.5	25.3037	26.2929	26.5657	19.0707	30.8438	30.6875	29.2188
38:00:00	14.5678	13.2593	14.1822	7.94949	8.70707	7.29293	17.0938	12.75	10.3125	6.83411	19.3224	19.7664	21.0202	20.5758	20.404	26.9688	33.4062	39.6562	23.715	23.2827	25.9112	27.4949	28.0808	19.5556	31.1875	31.5625	30.1562
40:00:00	14.9065	13.972	15.1051	0*	0*	0*	0*	0*	0*	7,06775701*	20.5257	20.257	0*	0*	0*	0*	0*	0*	24.0654	24.7196	26.9393	0*	0*	0*	0*	0*	0*
42:00:00				9.66667	11.3131	8.88889	18.875	15	12.7812				26.0606	25.9596	25.202	30.3438	36.375	43.2188				30.1919	31.0101	22.0202	35.875	34.9688	33.4688
44:00:00				10.1414	12.404	9.66667	20.5625	16.4375	13.1875				27.3131	27.2727	26.8485	30.4062	38.9375	43.5				30.2727	30.798	23.0808	37.7812	37.1875	35.5938
46:00:00				11	13.0606	10.596	22.5625	17.0312	13.6875				28.8788	29.5657	28.6162	32.125	40.3125	45.3125				30.7273	31.3939	22.9697	39.5	38.875	38.8438
48:00:00				11.4848	13.6465	11.1515	23.0312	16.9062	14.3125				30.0505	30.9293	29.7273	32.5938	41.0625	47.5625				31.3737	32.8889	23.3434	40.1562	37.5312	38.1875
50:00:00				12.4949	14.3434	11.6465	22.7812	17.0625	15.0312				30.9596	31.1919	30.9192	33.75	40.875	47.0625				31.3939	32.8687	23.6566	39.8438	39.1562	40
52:00:00				13.2929	14.6162	12.3535	22.9375	17.375	15.625				31.6364	31.1313	31.9091	34.875	41.3438	48.0625				31.1818	32.6263	23.1919	40.5938	39.8438	39.9062
54:00:00				13.6364	15.7778	12.6566	23.25	18.3438	15.9062				32.0909	31.7879	32.7071	34.9062	39.3438	50				31.8687	33.4343	23.0909	40.6875	39.4062	42.0938
56:00:00				13.6566	16.0707	12.9293	23.625	18.8125	16.0938				32.8182	32.404	32.8889	35.7188	42.5	49.8125				31.7677	33.7778	23.0404	40.9688	40.9062	41.8438
58:00:00				14.0808	16.0404	13.6162	24.375	18.3125	16.7812				32.1919	33.0404	32.8889	36.7812	42.625	50.5				32.0404	33.2828	22.202	40.7188	40.3125	42.25
60:00:00				14.596	16.4747	14.4646	23.3438	18.7812	16.8438				32.6768	34.101	33.5253	36.6562	40.7812	49.0312				31.7677	33.4545	22.8485	40.4688	40.5625	43.2188
62:00:00				15.0404	17.1414	14.2323	22.3438	19.375	18.0625				33.6061	33.5253	33.9798	38.1875	42.4062	49.25				34.3131	33.6465	21.8687	41.5	41.5	42.8125
64:00:00				15.9899	17.6566	14.7879	24.2188	20.1562	18.0625				34.0707	34.2727	33.7071	35.9062	45.4375	51.4688				34.3636	32.9091	21.5152	40.1562	41.0312	42.4375
66:00:00				15.9596	18.303	15.7778	24.3125	20.4375	18.9688				34.1717	34.3737	33.2222	37.375	42.8438	52.1875				35.2525	34.1212	21.7071	42.8438	42.125	42.0938
68:00:00				16.8384	18.0909	15.5657	25.25	23.6875	21.6875				33.8889	34.4444	34.4242	39.2188	47.4062	56.8125				36.6162	32.3333	23.4646	44.7812	46.4375	46.75
70:00:00				16.7576	18.7576	16.1515	25.7188	22.5312	21.9062				35.3737	33.9192	35.9495	38.5625	46.9688	55.4688				34.7273	33.4848	22.4444	43.375	42.7188	45.8125
72:00:00				0*	0*	0*	26	23.5938	22.2188				0*	0*	0*	37.5312	46.3125	55.9062				0*	0*	0*	43.0312	41.125	44.6562
74:00:00				17.3838	19.1313	17.0303	27.0312	25.0625	24.0312				35.1111	35.8586	35.4646	40.2188	48.9688	58.9688				35.9798	34.7374	25.0808	45.5	44.5938	46.5625
76:00:00				17.3333	19.0808	16.5556	26.6562	24.4062	23.7188				35.7475	34.5657	35.4848	38.4062	46.0625	59.4688				38.8485	35.6869	23.2424	43.25	42.1875	45.875
78:00:00				17.6364	19.6566	17.4848	0*	0*	0*				33.0505	34.7273	35.1111	0*	0*	0*				34.202	34.6869	23.6162	0*	0*	0*
80:00:00				18.2525	20.0707	18.2222	25.5938	24.6562	24.25				35.0707	37.0909	35.8081	39.0938	49.5938	58.2188				36.5859	34.2929	23.8586	44.375	41.6562	42.9688
82:00:00				18.6667	20.2525	18.0404	0*	0*	0*				35.7778	36.0909	36.303	0*	0*	0*				36.3333	36.6667	23.3333	0*	0*	0*
84:00:00				18.4444	20.0303	18.3333	0*	0*	0*				36.7576	37.1414	36.4949	0*	0*	0*				36.0303	36.2828	23.0101	0*	0*	0*
86:00:00				18.9293	20.4949	18.3838	25.6875	25.125	25.6875				37.7576	37.3232	34.9798	41	50.5312	59.5938				39.1313	36.4747	23.5354	42.2812	49.4062	44.5938
88:00:00				18.2727	20.5455	18.4343	27.6562	25.3438	26.0938				36.2828	37.7273	36.0101	42.1875	50.3125	60.5625				39.5051	37.3434	23.4646	41.0938	38.5938	65.4375
90:00:00				18.8081	20.3333	18.6869	28.5312	25.625	27				36.1818	37.9091	36.6061	43.6562	52.0312	59.2812				39.101	34.8586	22	41.7812	47.8438	64.0938
92:00:00				18.9697	20.3131	18.6061	27.5625	25.5312	26.8438				37.4949	38.2424	36.9596	44.6562	50.5312	59.5938				36.5455	36.5455	25.4545	41.25	54.875	54.8125
94:00:00				19.0707	20.6667	18.9495	27.1875	26.5	28.5938				37.6768	37.6869	36.5556	44.7812	53.3125	60.1875				39.2727	37.2121	23.2929	40.1562	61.0312	64.75
96:00:00				19.2323	20.7879	19.202	28.4688	26.25	29.4688				36.4141	37.5354	37.5455	43.7812	52.9375	62.125				38.8384	35.7677	24.3333	39.8438	70	65.8125
98:00:00				18.8182	20.596	20.798	27.875	26.875	29				38.2424	37.6061	37.2727	44	51.9062	61.1875				38.3434	35.9091	22.7778	40.2188	68.4375	68.125
100:00:00				20.1616	22.0101	21.1717	28.5625	28	28.9375				37.3737	37.9091	37.3333	45.0938	54.25	61.875				38.7374	35.2424	23.0202	40.1562	67.7812	65.9688
102:00:00				19.697	21.6162	20.303	27.4688	27.25	30.0312				39.0505	39.0909	38.1717	47.0625	52.7188	62.5938				38.6869	34.5253	24.9798	39.875	68.8125	67.9375
104:00:00				19.1313	22.1515	20.9293	28.125	27.375	29.625				39.3636	39.6869	37.7576	44.8438	52.4375	62.4062				38.3333	35.8283	25.5253	38.875	67.2812	66.5938
106:00:00				19.202	22.0404	21.5455	27.0938	28.5938	29.5312				38.6162	40.5051	37.1414	45.4062	53.1875	63.1562				38.303	35.4343	22.8081	39.625	69.3438	66.3125
108:00:00				20.5758	22.0404	21.3232	28.4062	28.4375	29.0625				38.9495	38.1818	36.8081	48.25	55.0312	62.1875				38.1818	35.6869	26.4343	39.7812	79.75	82.0312
110:00:00				20.7677	21.3737	21.6667	29.4375	29.5938	29.125				38.5758	40.6364	38.2626	46.9688	53.5	63.625				37.9293	35.8182	24.7475	38.75	67.625	82
112:00:00				21.6364	21.8384	21.5253	29.1562	27.9062	30.3438				39	40.6465	38.1919	48.5938	53.75	64.9688				38.1515	35.8788	24.2626	40.0312	80.8125	81.5
114:00:00				21.3333	22.0505	21.3333	29.4688	29.7188	29.6562				39.1515	40.4444	38.1414	48.8125	53.3438	62.5				37.7576	36.0202	23.8182	38.3125	68.4375	81.8438
116:00:00				21.0202	23.5455	21.3636	29.5	28.1562	29.9062				39.2929	40.4343	38.202	49.9688	53.1562	62				37.3434	35.596	23.9192	37.25	80.25	80.625
118:00:00				21.8889	23.6768	21.7677	28.375	28.9375	32.1562				40.0303	40.8586	38.3636	49.7188	54.3438	61.375				37.4646	36.1717	24.0303	54.4062	80.5	81.125
120:00:00				21.9091	21.8788	22.5758	29.25	29	31.9375				39.9596	41.596	38.0303	47.9375	54.5	62.4062				37.4444	35.7879	24.2727	43.2188	80.625	81.375
122:00:00				20.8384	22.0505	21.8283	28.5938	28.0938	32.625				39.1313	39.5455	39.0505	48.3438	55.2812	59.8125				37.0505	35.0707	23.4646	43.6875	81.2188	81.75
124:00:00				21.6566	22.8586	21.9697	28.8438	29.5625	30.5				39	40.1515	38.4545	48.7812	53.4375	61.9688				37.0101	33.3636	23.1717	48.75	80.5	80.9375
126:00:00				21.0606	22.202	21.3131	29.75	29.625	31.9688				40.8788	40	37.9596	50.1562	57.4062	61.9688				37.2121	34.9495	23.5859	75.75	80.375	81.4375
128:00:00				20.8586	22.5758	21.5859	31.1562	29.4062	31.0938				41.2121	40.2323	38.9091	49.9062	56.2812	62.75				36.3737	34.7374	23.596	74.75	80.5938	80.375
130:00:00				22.5354	22.3939	21.5051	31.1562	29.5	33.0938				41.5455	40.697	39.1717	48.2812	55.1875	60.6562				36.2626	34.5354	23.4646	74.9062	80.9062	80.4688
132:00:00				22.1616	22.7071	21.798	30.7188	29.625	31.4688				41.6061	40.1212	39.0909	50.9062	55.5	60.875				36.202	34.4747	23.4242	61	81.75	80.3438
134:00:00				22.9091	22.1515	22.1515	31.125	30.7188	31.75				41.9192	40.2828	39.101	50.0938	54.7188	61.2812				36.5253	34.4444	23.9899	75.375	80.4688	80.6562
136:00:00				22.5253	22.5253	21.7071	31.4375	30.8125	31.3125				41.6263	40.1111	39.1313	51.5	54.2188	63.25				36.6465	35.0505	23.6364	74.5312	81.6562	81.5625
138:00:00				0*	0*	0*	30.875	29.4688	32.2812				0	0	0	49.4688	53.6875	62.75				0*	0*	0*	74.9688	81.5625	80.2188
140:00:00				21.3131	22.0808	22.6263							42.1919	40.3333	40.0101							36.8586	35.1515	23.3434
142:00:00				21.5556	23.1111	22.1212							41.6162	39.899	38.5455							36.1717	34.7879	23.5455
144:00:00				21.6465	22.8485	21.404							42.3838	41.5657	39.202							36.5859	32.9596	23.6162
146:00:00				21.8485	21.7475	21.9192							42.3434	40.6465	38.9495							35.7576	34.1717	24.4242
148:00:00				22.6465	21.9495	21.6869							41.9697	41.1717	39.3535							35.7172	32.4949	23.6061
150:00:00				21.899	22.1818	21.3434							41.5051	40.7879	39.8586							36.0505	33.2525	23.6465
152:00:00				21.1515	21.6061	21.7677							41.7677	40.2525	39.6162							36.0202	31.596	23.3737
154:00:00				21.4949	22.5051	22.2323							41.8586	39.8788	39.6566							35.9798	32.7677	23.697
156:00:00				21.4747	22.6162	21.3434							41.6364	40.3939	39.3636							35.697	31.7677	23.7071
158:00:00				21.0303	22.3333	21.3939							41.7475	40.1919	39.5152							35.9192	32.9798	23.5354
160:00:00				22.6263	22.101	21.697							42.0101	40.5253	40.0505							35.5859	31.6465	23.5758
162:00:00				21.2929	22.2424	21.3333							41.5657	40.4444	39.5657							35.6869	30.8283	23.5051
164:00:00				21.2828	22.202	22.1919							42.0909	40.2929	40.0707							34.1212	31.3131	23.2626
166:00:00				20.798	22.1616	21.3939							41.8586	39.899	39.3636							35.2929	31.6768	23.5051
168:00:00				21.1212	22.3737	21.8485							42.303	40.4545	40.1212							35.404	31.3434	23.8283
