# Supplementary material for: EMT-ciliary signaling in quasi-mesenchymal-stem-like cells drives therapeutic resistance and is a druggable vulnerability in triple-negative breast cancer
Source: EMBO Mol Med. 2025 Aug 26;17(10):2536–61. doi: 10.1038/s44321-025-00289-1 (PMC12514032; doi:10.1038/s44321-025-00289-1)
Supplement: Supplementary file 15 — Source data Fig. 1 [file 44321_2025_289_MOESM15_ESM.zip]

Archive with 21 entries (16 files):
- EMM-2025-21514_SourceData_Figure 5/
- EMM-2025-21514_SourceData_Figure 5/5A/
- EMM-2025-21514_SourceData_Figure 5/.DS_Store
- __MACOSX/EMM-2025-21514_SourceData_Figure 5/._.DS_Store
- EMM-2025-21514_SourceData_Figure 5/5J/
- EMM-2025-21514_SourceData_Figure 5/5K/
- EMM-2025-21514_SourceData_Figure 5/5L/
- EMM-2025-21514_SourceData_Figure 5/5A/PDOsPat.8_CTL.tif
- __MACOSX/EMM-2025-21514_SourceData_Figure 5/5A/._PDOsPat.8_CTL.tif
- EMM-2025-21514_SourceData_Figure 5/5A/PDOsPat.8_Nao-3.tif
- __MACOSX/EMM-2025-21514_SourceData_Figure 5/5A/._PDOsPat.8_Nao-3.tif
- EMM-2025-21514_SourceData_Figure 5/5J/Quantification_file14.xlsx
- __MACOSX/EMM-2025-21514_SourceData_Figure 5/5J/._Quantification_file14.xlsx
- EMM-2025-21514_SourceData_Figure 5/5K/Phase_Tax_sgCTL.tiff
- EMM-2025-21514_SourceData_Figure 5/5K/PI_Tax_sgCTL.tiff
- EMM-2025-21514_SourceData_Figure 5/5K/PI_Tax_Bay_sgIFT20.tiff
- EMM-2025-21514_SourceData_Figure 5/5K/Phase_Tax_Bay_sgIFT20.tiff
- EMM-2025-21514_SourceData_Figure 5/5K/Phase_Tax_sgIFT20.tiff
- EMM-2025-21514_SourceData_Figure 5/5K/PI_Tax_sgIFT20.tiff
- EMM-2025-21514_SourceData_Figure 5/5L/Quantification_file15.xlsx
- __MACOSX/EMM-2025-21514_SourceData_Figure 5/5L/._Quantification_file15.xlsx
