# Supplementary material for: EMT-ciliary signaling in quasi-mesenchymal-stem-like cells drives therapeutic resistance and is a druggable vulnerability in triple-negative breast cancer
Source: EMBO Mol Med. 2025 Aug 26;17(10):2536–61. doi: 10.1038/s44321-025-00289-1 (PMC12514032; doi:10.1038/s44321-025-00289-1)
Supplement: Supplementary file 15 — Source data Fig. 1 [file 44321_2025_289_MOESM15_ESM.zip › EMM-2025-21514_SourceData_Figure 5/5J/Quantification_file14.xlsx]

## Sheet: Feuil1
	CTL			IFT20
NFKBIA	1	1	1	2.88	1.99308	1.33
NFKB1	1	1	1	1.84	1.42405	1.125
RIPK2	1	1	1	4.46	2.38667	2
ZC3H12A	1	1	1	3.24	1.93187	0.98
RHOB	1	1	1	3.35	3.3058	2.37
SQSTM1	1	1	1	4.3	2.43682	1.83
IFT20	1	1	1	0.01	0.0963882	0.1
