# Supplementary material for: EMT-ciliary signaling in quasi-mesenchymal-stem-like cells drives therapeutic resistance and is a druggable vulnerability in triple-negative breast cancer
Source: EMBO Mol Med. 2025 Aug 26;17(10):2536–61. doi: 10.1038/s44321-025-00289-1 (PMC12514032; doi:10.1038/s44321-025-00289-1)
Supplement: Supplementary file 15 — Source data Fig. 1 [file 44321_2025_289_MOESM15_ESM.zip › EMM-2025-21514_SourceData_Figure 5/5L/Quantification_file15.xlsx]

## Sheet: Feuil1
Time (h)	CTL Tax			CTL T+ Bay4			CTL T+Bay6			CTL T+Bay8			CTL T+ Bay10			IFT20 Tax			IFT20 Tax + Bay4			IFT20 Tax + Bay 6			IFT20 Tax + Bay8			IFT20 Tax + Bay10
0:00:00	1.00016	1	1	0.942778	1.0628	0.826389	1.01246	0.956522	0.430556	1.15593	0.850242	0.840278	1.09444	1.02415	0.655331	1.00836	1.09179	0.729167	1.12723	1.07246	0.208333	0.905886	0.905797	0.166667	0.942778	1.01449	0.270833	0.942778	1.07246	0.854167
2:00:00	1.33628	1.42995	1.01389	1.22971	1.33816	1.09028	1.38957	1.23671	0.895833	1.41827	1.21739	0.947917	1.36498	1.31401	1.10698	1.52484	1.87923	3.0625	1.61912	1.73913	2.88194	1.30349	1.76087	3.22917	1.34858	1.70531	2.8125	1.31579	1.72464	1.75
4:00:00	1.37318	1.4686	1.09722	1.2502	1.37198	1.13889	1.43876	1.26087	0.972222	1.51254	1.31401	0.994792	1.40187	1.42029	1.19554	1.90195	2.4058	3.16667	1.86506	2.36715	2.98611	1.58633	2.35507	3.26389	1.66831	2.18841	2.69444	1.57403	2.27536	1.79167
6:00:00	1.43466	1.51691	1.11806	1.2502	1.44444	1.15972	1.51254	1.25121	1.03472	1.56173	1.33333	1.03125	1.48795	1.46377	1.17783	2.1069	2.8599	3.25	2.14379	2.90821	2.98611	1.7052	2.75362	3.11806	1.86096	2.55072	2.875	1.88556	2.78261	1.8125
8:00:00	1.48795	1.59903	1.11806	1.34858	1.47343	1.22222	1.51254	1.33333	1.0625	1.59452	1.37198	1.04688	1.48385	1.55556	1.27524	2.25857	3.2657	3.13542	2.18888	3.26087	2.93056	1.78718	3.18116	3.25694	1.98393	2.91787	2.85417	1.97983	2.93478	1.82639
10:00:00	1.57403	1.63768	1.02778	1.2789	1.56522	1.22222	1.51254	1.36232	1.05556	1.59452	1.34783	1.07812	1.53304	1.5942	1.27524	2.45942	3.51208	3.04167	2.34875	3.56039	2.89583	1.91015	3.47826	3.16667	2.04132	3.13043	3.01389	2.1069	3.22464	1.875
12:00:00	1.63961	1.75362	1.06944	1.47975	1.59903	1.14583	1.58223	1.45411	1	1.71749	1.42029	1.03646	1.57813	1.60386	1.33723	2.86522	4.02415	2.89583	2.56599	4.15459	2.84722	2.09461	3.97101	3.15972	2.24627	3.45894	2.85417	2.33645	3.52174	1.88194
14:00:00	1.74619	1.91304	1	1.61502	1.71498	1.16667	1.72159	1.51691	1.02778	1.91015	1.53623	1.03125	1.72569	1.63768	1.46121	3.22594	4.42512	2.95833	3.04968	4.72464	2.84028	2.39793	4.33333	3.09722	2.42663	3.91787	2.75	2.49221	4.05797	1.94444
16:00:00	2.04952	2.21739	1.03472	1.81587	1.95169	1.11806	1.91015	1.64734	1.06944	2.08641	1.79227	1	1.89785	1.81643	1.31066	3.66454	5.1401	3.10417	3.54566	5.08696	2.71528	2.62338	5.03623	2.97917	2.71766	4.15942	2.86111	2.77505	4.35507	2.13889
18:00:00	2.49631	2.61836	1.13889	2.24627	2.32367	1.09722	2.25857	1.8744	1.02778	2.42663	1.96135	1.06771	2.18478	2.00483	1.37265	4.47614	5.78744	3.57292	4.2548	5.85024	3	3.20954	5.55072	3.08333	3.07837	5.03382	2.86806	3.23414	4.76812	2.24306
20:00:00	2.99229	3.33333	1.20833	2.72996	2.66667	1.23611	2.89802	2.23188	0.986111	2.74635	2.18841	1.05208	2.43483	2.29469	1.39036	5.41892	6.7343	4.15625	5.21397	6.63285	3.34028	3.72192	6.47826	2.99306	3.68093	5.55556	2.95139	3.62354	5.39855	2.20139
22:00:00	3.76701	3.82609	1.25	3.23004	3.42029	1.36111	3.45548	2.64251	1.02083	3.23004	2.56039	1.07292	2.93901	2.54589	1.4435	6.57895	7.65217	4.72917	6.27972	7.53623	3.72222	4.47204	7.14493	3.40278	4.20561	6.29952	3.02083	4.25889	6.02174	2.40972
24:00:00	4.44335	4.52657	1.44444	4.09493	4	1.45139	4.14412	3.04348	1.15278	3.73012	3.02415	1.16146	3.42269	2.84058	1.57634	7.49303	8.65217	6.04167	7.14871	8.52657	4.27083	5.46811	7.82609	3.91667	5.0828	7.04831	3.4375	4.94753	6.8913	2.47917
26:00:00		5.34783	1.67361		4.71981	1.69444		3.59903	1.15278		3.50242	1.26042		3.38647	1.62947		10.8019	7.1875		9.29952	4.68056		9.16667	4.5		8.43961	3.875		8.3913	2.66667
28:00:00	6.04197	6.38647	1.99306	5.9272	5.50242	1.88889	5.57878	4.07246	1.39583	5.1033	4.23671	1.29167	4.45565	3.81159	1.76231	10.1246	11.7053	8.63542	9.41138	10.5459	5.64583	7.05444	9.8913	4.99306	6.97655	9.2657	4.08333	6.84129	9.05072	2.75
30:00:00	6.64043	7.19807	2.47222	6.54206	6.26087	2.05556	6.43548	4.78261	1.45833	5.66076	5.02899	1.36979	5.03771	4.45411	1.6029	11.0551	12.6377	10.0208	10.4074	11.5121	6.92361	7.92753	10.7174	6.04167	7.66109	10.1498	4.81944	7.44384	10.0652	2.97917
32:00:00	7.38236	7.85024	2.85417	7.2184	6.8744	2.45139	7.1856	5.35266	1.60417	6.56665	5.57488	1.49479	5.75094	5.01932	1.92171	12.1782	13.6329	12.3646	11.8626	12.7633	8.13889	9.06296	11.6739	7.10417	8.64076	11.0242	5.41667	8.52599	11.1377	3.40278
34:00:00	8.30874	8.92271	3.27083	7.83325	7.343	2.59722	7.70413	5.90338	1.96528	6.98065	6.02415	1.67708	6.02148	5.69082	2.07226	13.0554	14.5507	13.6458	12.7685	13.7681	9.70833	9.47286	12.5797	8.36806	9.7516	11.4444	5.90278	9.55894	11.8188	3.875
36:00:00	8.85801	9.66184	3.74306	8.66535	7.84541	2.85417	8.30054	6.43478	2.11806	7.59141	6.52657	1.8125	6.61174	6.21256	2.16082	14.1458	15.2512	15.6146	13.7318	14.3527	10.7083	10.1164	13.3986	9.77778	10.3624	12.1643	6.64583	10.0959	12.9855	4.3125
38:00:00	9.50156	9.93237	4.02083	9.14904	8.51691	3.19444	9.10395	6.85024	2.54861	8.16937	7.04831	2.20312	7.15281	6.66184	2.52391	14.8221	15.5604	17.1875	14.6868	15.0918	12.8611	10.846	13.8116	10.9861	11.1576	12.8261	7.54167	10.8706	13.2101	4.61806
40:00:00	10.0754	10.7536	4.61806	9.80899	8.74879	3.91667	9.55075	7.49758	3	8.67765	7.28986	2.42708	7.35366	7.02899	2.9667	15.851	16.4783	19.1042	15.3509	15.6618	13.7569	11.5142	14.4783	12.4653	11.7847	13.7343	8.97222	11.6699	13.8333	5.02778
42:00:00	10.3665	11.2947	4.77083	10.5181	9.43478	4.09722	10.1697	7.90338	3.25694	9.21872	7.84058	2.63542	7.92343	7.61353	3.24123	16.0682	17.0097	20.7396	16.4248	16.4734	15.2708	12.0553	15.3696	13.6389	12.375	14.0725	10.0972	12.4652	14.7971	5.61111
44:00:00	11.0305	11.7488	5.28472	11.174	9.94203	4.31944	10.6534	8.72464	3.53472	9.7352	8.26087	2.95833	8.38252	8.02899	3.43606	16.7364	17.942	20.7708	17.052	17.1159	16.9306	12.9611	15.9565	15.1667	12.8997	14.6087	10.8333	12.9529	15.5942	6.25
46:00:00	11.2805	12.4976	5.625	11.3461	10.2415	4.83333	11.4199	8.86957	3.56944	10.1943	8.60386	3.19271	9.00148	8.45894	3.50691	17.1831	18.2947	22.875	17.8021	17.2319	18.2292	13.2727	16.2609	16.0486	13.5432	15.4251	11.9306	13.6703	15.8116	7.11111
48:00:00	11.9979	12.7826	5.9375	11.9569	10.8068	4.81944	11.9282	9.09179	4.04167	10.5714	8.96618	3.52083	9.19413	8.94203	3.70174	17.8062	19.1594	22.8854	18.2407	18.0145	18.7083	13.6744	16.913	16.6736	14.1458	15.6763	12.6042	14.1581	16.6957	7.75
