# Supplementary material for: EMT-ciliary signaling in quasi-mesenchymal-stem-like cells drives therapeutic resistance and is a druggable vulnerability in triple-negative breast cancer
Source: EMBO Mol Med. 2025 Aug 26;17(10):2536–61. doi: 10.1038/s44321-025-00289-1 (PMC12514032; doi:10.1038/s44321-025-00289-1)
Supplement: Supplementary file 16 — Source data Fig. 2 [file 44321_2025_289_MOESM16_ESM.xlsx]

## Sheet: MSigDB_cluster1
Table EV1: Significantly enriched gene sets that include genes that are up-regulated in cancer cells of cluster 1 from PDOs post-Nao-3, related to Fig. 5F-I.
Term	Overlap	P-value	Adjusted P-value	Old P-value	Old Adjusted P-value	Odds Ratio	Combined Score	Genes
Apical Junction	35/200	1.28245e-18	6.15574e-17	0	0	8.02317	330.537	ITGB1;B4GALT1;LAMC2;ACTB;ACTG2;MYL12B;ACTG1;LIMA1;RRAS;CDH1;SPEG;RSU1;MPZL2;CD276;YWHAH;VASP;CAP1;JUP;ACTN1;MSN;ACTN4;TJP1;DLG1;ARPC2;CLDN7;ZYX;FSCN1;ADAM9;MYH9;NF2;PFN1;NECTIN4;MYL9;VCL;DSC3
TNF-alpha Signaling via NF-kB	31/200	4.20156e-15	1.00838e-13	0	0	6.88262	227.838	BTG3;BTG1;B4GALT1;SDC4;IRS2;LITAF;SAT1;ETS2;ZC3H12A;NAMPT;PDLIM5;IER3;DUSP4;EDN1;GADD45B;GADD45A;RIPK2;PLK2;LIF;ATP2B1;FOSL2;EIF1;RHOB;NFKBIA;KLF6;MARCKS;SGK1;SQSTM1;ATF3;HBEGF;NFE2L2
Mitotic Spindle	30/199	2.51794e-14	4.0287e-13	0	0	6.64767	208.157	TRIO;PXN;NEDD9;RASAL2;KLC1;KIF5B;ARHGDIA;STK38L;FLNA;KIF1B;FLNB;PDLIM5;SPTAN1;SPTBN1;DYNC1H1;DST;ARHGAP29;ACTN4;CLIP1;DLG1;MARCKS;CTTN;PALLD;RASA2;FSCN1;CDC42EP1;MYH9;ARHGEF2;VCL;PAFAH1B1
Epithelial Mesenchymal Transition	25/200	2.3747e-10	2.84964e-09	0	0	5.2967	117.38	ITGB1;TAGLN;SDC4;LAMC2;FSTL1;FGF2;SAT1;THBS1;GLIPR1;LGALS1;CALD1;TIMP3;FLNA;GADD45B;TNFRSF12A;TPM4;DST;GADD45A;TPM2;TPM1;RHOB;ACTA2;SDC1;VIM;MYL9
UV Response Up	20/158	1.21039e-08	1.12836e-07	0	0	5.33251	97.2102	LYN;BTG3;BTG1;AMD1;CEBPG;ASNS;DDX21;RHOB;NFKBIA;STIP1;DNAJB1;EIF5;STK25;CA2;CASP3;AGO2;PPIF;SQSTM1;SLC25A4;ATF3
UV Response Dn	19/144	1.41044e-08	1.12836e-07	0	0	5.58586	100.974	RBPMS;ANXA2;CITED2;FHL2;SRI;ATP2B1;NR3C1;ATP2C1;RND3;SLC7A1;TJP1;DLG1;ATXN1;SIPA1L1;NFIB;MAP1B;RASA2;PDLIM5;MT1E
Myogenesis	22/200	3.08112e-08	2.11277e-07	0	0	4.55555	78.7899	MEF2A;ITGB1;SVIL;PRNP;TAGLN;GADD45B;TPM3;FLII;TPM2;IFRD1;NAV2;FGF2;CNN3;SMTN;MYO1C;SPEG;MYH9;AGRN;SPTAN1;CRYAB;PDLIM7;HBEGF
Unfolded Protein Response	16/113	7.18426e-08	4.31056e-07	0	0	6.03605	99.2858	NOP56;FUS;CEBPG;ASNS;YWHAZ;YIF1A;SLC7A5;XPOT;MTHFD2;PSAT1;KIF5B;EIF4EBP1;NABP1;ATF3;ATF4;SEC31A
Apoptosis	19/161	8.77456e-08	4.67977e-07	0	0	4.9128	79.8273	BTG3;TGFB2;GADD45B;TNFRSF12A;GADD45A;HSPB1;NEDD9;SAT1;RHOB;ANKH;DDIT3;CASP3;PEA15;PMAIP1;TIMP3;SQSTM1;SPTAN1;ATF3;IER3
Hypoxia	20/200	6.1427e-07	2.94849e-06	0	0	4.07937	58.3465	TES;BTG1;SDC4;ANXA2;CITED2;NEDD4L;IRS2;NR3C1;ETS1;FOSL2;KLF6;DDIT3;PIM1;PGK1;MYH9;PAM;ATF3;PFKP;IER3;MT1E
mTORC1 Signaling	19/200	2.52966e-06	1.10385e-05	0	0	3.84646	49.571	ACTR3;TES;HMGCS1;TXNRD1;IFRD1;ASNS;EIF2S2;SYTL2;HSPD1;SQLE;SLC7A5;STIP1;MTHFD2;PSAT1;DDIT3;NAMPT;PGK1;SQSTM1;CTSC
PI3K/AKT/mTOR Signaling	12/105	2.89914e-05	0.000115966	0	0	4.68728	48.9751	ACTR3;DUSP3;YWHAB;ARHGDIA;DDIT3;CFL1;MAPK1;SFN;PTPN11;RAC1;PFN1;SQSTM1
Myc Targets V1	17/200	3.61002e-05	0.000133293	0	0	3.39071	34.6843	NOP56;CCT2;GLO1;IFRD1;DDX21;EIF2S2;RAD23B;HSPD1;XPOT;PCBP1;TCP1;SRSF2;PGK1;PSMD1;ABCE1;EIF4G2;RAN
Androgen Response	11/100	8.81639e-05	0.000302276	0	0	4.4823	41.8482	B4GALT1;ANKH;HMGCS1;ADAMTS1;ACTN1;SMS;ARID5B;SGK1;PDLIM5;SAT1;MYL12A
G2-M Checkpoint	16/200	0.000124481	0.000373443	0	0	3.16775	28.4824	JPT1;HSPA8;SLC38A1;CBX1;AMD1;RASAL2;EFNA5;SLC7A1;RAD23B;SQLE;SLC7A5;SFPQ;MARCKS;KIF5B;SRSF2;PAFAH1B1
p53 Pathway	16/200	0.000124481	0.000373443	0	0	3.16775	28.4824	BTG1;GADD45A;PLK2;HSPA4L;LIF;SLC3A2;SAT1;KRT17;DDIT3;PERP;SDC1;SFN;ATF3;IER3;S100A10;HBEGF
Protein Secretion	1996-10-01	0.000287241	0.000811034	0	0	4.20974	34.3312	STX12;DST;COPB1;LAMP2;MAPK1;KIF1B;AP2B1;PAM;CTSC;SEC31A
TGF-beta Signaling	1954-07-01	0.000626895	0.00167172	0	0	5.37278	39.6228	TJP1;SMAD1;SMURF2;CDH1;ID3;THBS1;SPTBN1
Cholesterol Homeostasis	1974-08-01	0.000897824	0.00226819	0	0	4.3765	30.7035	SQLE;HMGCS1;TNFRSF12A;CPEB2;ATF3;ACAT2;CXCL16;ACTG1
Apical Surface	1944-06-01	0.00116654	0.00233437	0	0	5.68802	38.4152	LYN;B4GALT1;ATP8B1;HSPB1;GATA3;EFNA5
Estrogen Response Early	14/200	0.00121582	0.00233437	0	0	2.73137	18.3338	SVIL;FOXC1;B4GALT1;FHL2;GFRA1;NAV2;UGCG;SLC7A5;ELF1;CLDN7;PPIF;PMAIP1;SFN;FLNB
Estrogen Response Late	14/200	0.00121582	0.00233437	0	0	2.73137	18.3338	BTG3;FOXC1;HSPA4L;LAMC2;ALDH3A2;SLC7A5;CDH1;CA2;PERP;PPIF;SFN;FLNB;SGK1;S100A9
Complement	14/200	0.00121582	0.00233437	0	0	2.73137	18.3338	LYN;USP14;PREP;GATA3;PPP2CB;CSRP1;CA2;CASP3;LAMP2;PIM1;ADAM9;PFN1;S100A9;CTSC
Inflammatory Response	14/200	0.00121582	0.00233437	0	0	2.73137	18.3338	LYN;EDN1;RIPK2;LIF;SGMS2;SRI;ATP2B1;ATP2C1;SLC7A1;NFKBIA;KLF6;NAMPT;KIF1B;HBEGF
Glycolysis	14/200	0.00121582	0.00233437	0	0	2.73137	18.3338	B4GALT1;CITED2;PGAM1;GPR87;IRS2;TXN;PPP2CB;PGK1;SDC1;SOX9;AGRN;PAM;PFKP;IER3
Reactive Oxygen Species Pathway	1949-06-01	0.0020608	0.00380455	0	0	5.02533	31.08	PRNP;STK25;TXNRD1;TXN;HMOX2;PFKP
Fatty Acid Metabolism	11/158	0.0040916	0.00727396	0	0	2.70565	14.8779	ALDH3A2;HSP90AA1;LGALS1;HMGCS1;CA2;SMS;ACAT2;BLVRA;PTS;S100A10;YWHAH
Coagulation	10/138	0.00458014	0.00785167	0	0	2.82228	15.2009	WDR1;CSRP1;LAMP2;PREP;CAPN2;ADAM9;TIMP3;RAC1;GNG12;THBS1
IL-2/STAT5 Signaling	12/199	0.00860437	0.0142417	0	0	2.31979	11.0317	PRNP;KLF6;MYO1C;GADD45B;AHNAK;CA2;CASP3;LIF;PIM1;IRF6;WLS;RHOB
Hedgehog Signaling	1936-04-01	0.0161162	0.025786	0	0	4.48775	18.5251	ADGRG1;TLE1;MYH9;ETS2
