# Supplementary material for: EMT-ciliary signaling in quasi-mesenchymal-stem-like cells drives therapeutic resistance and is a druggable vulnerability in triple-negative breast cancer
Source: EMBO Mol Med. 2025 Aug 26;17(10):2536–61. doi: 10.1038/s44321-025-00289-1 (PMC12514032; doi:10.1038/s44321-025-00289-1)
Supplement: Supplementary file 17 — Source data Fig. 3 [file 44321_2025_289_MOESM17_ESM.xlsx]

## Sheet: Genes
Table EV2: Gene expression signatures, related to Figure 5F-I.
Apoptosis	TNF-alpha Signaling via NF-kB
BTG3	BTG3
TGFB2	BTG1
GADD45B	B4GALT1
TNFRSF12A	SDC4
GADD45A	IRS2
HSPB1	LITAF
NEDD9	SAT1
SAT1	ETS2
RHOB	ZC3H12A
ANKH	NAMPT
DDIT3	PDLIM5
CASP3	IER3
PEA15	DUSP4
PMAIP1	EDN1
TIMP3	GADD45B
SQSTM1	GADD45A
SPTAN1	RIPK2
ATF3	PLK2
IER3	LIF
	ATP2B1
	FOSL2
	EIF1
	RHOB
	NFKBIA
	KLF6
	MARCKS
	SGK1
	SQSTM1
	ATF3
	HBEGF
	NFE2L2
