# Supplementary material for: EMT-ciliary signaling in quasi-mesenchymal-stem-like cells drives therapeutic resistance and is a druggable vulnerability in triple-negative breast cancer
Source: EMBO Mol Med. 2025 Aug 26;17(10):2536–61. doi: 10.1038/s44321-025-00289-1 (PMC12514032; doi:10.1038/s44321-025-00289-1)
Supplement: Supplementary file 18 — Source data Fig. 4 [file 44321_2025_289_MOESM18_ESM.xlsx]

## Sheet: EnrichR_MSigDB_DEgene_Log2FC>1
Table EV3: Significantly enriched gene sets in the list of genes that are up-regulated in quasi-mesenchymal HMLER cells treated with CiliobrevinA in comparison to DMSO treated cells, related to Fig. EV 5C.
Term	Overlap	P-value	Adjusted P-value	Old P-value	Old Adjusted P-value	Odds Ratio	Combined Score	Genes
TNF-alpha Signaling via NF-kB	50/200	1.00853e-30	4.84093e-29	0	0	10.9487	756.218	BTG3;CDKN1A;RNF19B;TNFAIP3;IRS2;SLC2A3;LITAF;AREG;CXCL2;ETS2;ICAM1;ZFP36;MYC;NAMPT;JUNB;IER3;TGIF1;DUSP5;DUSP1;RIPK2;SPHK1;GEM;IL1A;IL1B;SIK1;SQSTM1;ATF3;BIRC3;PPP1R15A;CEBPB;RELB;NFIL3;HES1;GADD45A;GFPT2;LIF;G0S2;SOD2;NFKB1;EIF1;FOSL1;NFKBIA;PER1;IL6;MAFF;BHLHE40;BCL3;TNFSF9;PTX3;NFE2L2
mTORC1 Signaling	32/200	4.20674e-14	1.00962e-12	0	0	6.06397	186.767	PPP1R15A;CDKN1A;NUFIP1;SHMT2;GMPS;SLC2A3;SLC7A11;SLC1A5;HK2;RRP9;NFIL3;NAMPT;PHGDH;HSPA9;XBP1;HSPA5;GOT1;PNO1;IFRD1;ASNS;EIF2S2;SLC7A5;MTHFD2;DDIT3;CTH;BHLHE40;TCEA1;POLR3G;TRIB3;NUPR1;SQSTM1;NFKBIB
Myc Targets V2	17/58	1.6106e-12	2.57696e-11	0	0	12.965	352.058	NOP16;NOP2;PPAN;IMP4;PPRC1;WDR43;HK2;RRP9;GNL3;BYSL;AIMP2;EXOSC5;TCOF1;MYBBP1A;MYC;NDUFAF4;FARSA
Unfolded Protein Response	21/113	5.65929e-11	6.79115e-10	0	0	7.16494	169.058	EIF4A2;HSPA9;XBP1;NOP14;CEBPB;HSPA5;CEBPG;DDX10;ASNS;RRP9;HERPUD1;SLC7A5;EXOSC5;XPOT;MTHFD2;STC2;EIF4EBP1;DNAJB9;HYOU1;ATF3;ATF4
p53 Pathway	27/200	2.31402e-10	2.22146e-09	0	0	4.92645	109.303	PPP1R15A;CDKN1A;ABHD4;PVT1;HSPA4L;RNF19B;SLC3A2;SLC7A11;PITPNC1;MKNK2;UPP1;IER3;SLC19A2;PLK3;GADD45A;SPHK1;OSGIN1;LIF;AEN;PRKAB1;IL1A;KRT17;DDIT3;TNFSF9;TRIB3;NUPR1;ATF3
Hypoxia	22/200	4.32479e-07	2.96557e-06	0	0	3.86856	56.6888	PPP1R15A;CDKN1A;HSPA5;DUSP1;TNFAIP3;IRS2;SLC2A3;KLHL24;EGFR;HK2;ISG20;ZFP36;IL6;NFIL3;DDIT3;STC2;RRAGD;BHLHE40;MAFF;PIM1;ATF3;IER3
Inflammatory Response	22/200	4.32479e-07	2.96557e-06	0	0	3.86856	56.6888	CDKN1A;CXCL8;RIPK2;SPHK1;LIF;SLC7A1;SLC7A2;NFKB1;ICAM1;NFKBIA;IL1A;MMP14;IL6;IRAK2;MYC;IL1B;LAMP3;NAMPT;TNFSF9;BDKRB1;ITGA5;CD55
UV Response Up	18/158	2.90188e-06	1.74113e-05	0	0	4.00614	51.0788	BTG3;CHKA;CEBPG;ASNS;DDX21;SOD2;CXCL2;HSPA13;ICAM1;NFKBIA;IL6;MMP14;PPIF;FKBP4;JUNB;SQSTM1;ATF3;GRINA
Apoptosis	16/161	5.609e-05	0.000299147	0	0	3.42622	33.5377	BTG3;CDKN1A;GADD45A;SLC20A1;SOD2;ISG20;IL1A;IL6;DDIT3;IL1B;CTH;PMAIP1;SQSTM1;ATF3;IER3;BIRC3
IL-2/STAT5 Signaling	18/199	6.84916e-05	0.000318936	0	0	3.09206	29.6491	GABARAPL1;XBP1;ODC1;NOP2;LIF;SLC2A3;SLC1A5;PDCD2L;DHRS3;HK2;TTC39B;CDCP1;NFIL3;MYC;RRAGD;BHLHE40;MAFF;PIM1
Estrogen Response Early	18/200	7.30895e-05	0.000318936	0	0	3.07491	29.2849	XBP1;NXT1;AREG;SLC7A2;DHRS3;SLC7A5;MYBBP1A;MYC;STC2;BAG1;BHLHE40;PPIF;PMAIP1;BLVRB;HES1;FKBP4;PTGES;SLC19A2
Interferon Gamma Response	16/200	0.000675663	0.00249476	0	0	2.69453	19.6696	CDKN1A;RIPK2;TNFAIP3;SOD2;NFKB1;ICAM1;ISG20;NFKBIA;IL6;APOL6;MTHFD2;NAMPT;PIM1;RBCK1;UPP1;PTPN2
KRAS Signaling Up	16/200	0.000675663	0.00249476	0	0	2.69453	19.6696	PPP1R15A;SERPINA3;GFPT2;LIF;G0S2;TNFAIP3;NGF;GADD45G;WDR33;GPNMB;IL1B;BTBD3;CCSER2;AVL9;PRELID3B;BIRC3
Estrogen Response Late	15/200	0.00187059	0.0059859	0	0	2.50828	15.7558	SERPINA3;BTG3;XBP1;NXT1;HSPA4L;AREG;ISG20;SLC7A5;ZFP36;GALE;BAG1;PPIF;BLVRB;FKBP4;PTGES
Glycolysis	15/200	0.00187059	0.0059859	0	0	2.50828	15.7558	GOT1;HSPA5;GFPT1;IRS2;EGFR;HK2;ISG20;GALE;GNPDA1;STC2;CTH;RRAGD;RBCK1;FKBP4;IER3
Reactive Oxygen Species Pathway	1949-06-01	0.00438447	0.0131534	0	0	4.28632	23.2734	SRXN1;MBP;GLRX2;SOD2;JUNB;FTL
UV Response Dn	11/144	0.0062967	0.0177789	0	0	2.54906	12.918	PHF3;MIOS;DUSP1;MYC;BHLHE40;SNAI2;NR1D2;PPARG;RND3;SLC7A1;NFKB1
heme Metabolism	13/200	0.0117177	0.0312471	0	0	2.14346	9.53122	SMOX;MOCOS;GMPS;ASNS;SLC30A1;SLC7A11;SLC25A38;SDCBP;TCEA1;BLVRB;DCAF10;CDR2;EZH1
PI3K/AKT/mTOR Signaling	8/105	0.0186772	0.0471846	0	0	2.53447	10.0883	CDKN1A;DDIT3;MKNK2;TRIB3;NGF;SQSTM1;EGFR;NFKBIB
