# Supplementary material for: EMT-ciliary signaling in quasi-mesenchymal-stem-like cells drives therapeutic resistance and is a druggable vulnerability in triple-negative breast cancer
Source: EMBO Mol Med. 2025 Aug 26;17(10):2536–61. doi: 10.1038/s44321-025-00289-1 (PMC12514032; doi:10.1038/s44321-025-00289-1)
Supplement: Supplementary file 19 — Source data Fig. 5 [file 44321_2025_289_MOESM19_ESM.xlsx]

## Sheet: Metrics
Table EV4: Quality control metrics of single cell RNA sequencing data.
		Untreated PDOs	CTL PDOs	Doxo. PDOs	Taxol PDOs	CTL PDOs	Nao-3 PDOs
		Figure 1	Figure 2			Figure 5
	Total number of reads	110 551 692	22 450 009	45 914 434	63 870 010	8 925 443	7 530 721
Before QC	number of cells	6066	162	369	480	613	413
	Median UMI counts per cell	7308	35020	27155	29272	4699	5025
	Median Genes per cell	2550	5762	5396	5479	1754	1872
After QC	number of cells	4888	142	264	414	544	358
	Median UMI counts per cell	7525	36152	27048	30431	4769	5704
	Median Genes per cell	2592	5868	5235	5617	1764	1975
